# Supplementary material for: A User-Friendly Kinetic Model Incorporating Regression Models for Estimating Pesticide Accumulation in Diverse Earthworm Species Across Varied Soils
Source: Environ Sci Technol. 2024 Jul 31;58(32):14555–64. doi: 10.1021/acs.est.4c06642 (PMC11325639; doi:10.1021/acs.est.4c06642)
Supplement: Supplementary file 2 — es4c06642_si_002.xlsx [file es4c06642_si_002.xlsx]

## Sheet: Table S2
Table S2. Details of dataset for evaluating our new kinetic models (Data on log Dow and soil pH were provided only for ionisable compounds).
Organic compound	log Kow	log Dow	log Kom	TPSA	Soil name	TOC (%)	Soil pH	Earthworm species	log SSAlipid	Time (day)	Steady state or not or Maximum value	Cew (mg kg-1 ww)	Initial Csoil (mg kg-1 dw)	Csoil (mg kg-1 dw)	Initial Cwater (mg L-1)	Cwater (mg L-1)	Predicted log Kd	Predicted kin,pw (L kg-1 d−1)	Predicted kout,pw (d−1)	Predicted Cew,pw ( mg kg-1 ww)	Predicted kin,soil (kg kg-1 d−1)	Predicted kout,soil (d−1)	Predicted Cew,soil ( mg kg-1 ww)	Reference
Chlorpyrifos	4.7		3.53545	72.7	FS1	1.02		Eisenia andrei	-1.575	3	Yes	4.6903	3.86	3.69897	0.0641218	0.0614469	1.77958	29.3848	3.49287	0.52	0.470734	6.6976	0.26	1
Chlorpyrifos	4.7		3.464	72.7	FS2	1.93		Eisenia andrei	-1.575	3	Yes	5.04962	6.01	5.59825	0.0622001	0.0579387	1.98508	35.447	4.23201	0.49	0.369753	8.62722	0.24	1
Tebuconazole	3.7		3.09945	50.9	FS1	1.02		Eisenia andrei	-1.575	5	Yes	11.7643	4.74	4.4731	0.214881	0.202781	1.34358	8.23589	1.21726	1.382	0.360412	1.81601	0.893	1
Tebuconazole	3.7		3.028	50.9	FS2	1.93		Eisenia andrei	-1.575	3	Yes	2.27246	5.32	5.23609	0.150255	0.147885	1.54908	9.93499	1.47485	0.99	0.283097	2.33922	0.635	1
Lindane	3.72		3.05985	0	S1	1.57		Eisenia andrei	-1.575	7	No	29.2125	5.34907	4.42892	0.172584	0.142896	1.49128	9.59061	0.118266	7.18	0.307753	0.102347	7.39	2
Lindane	3.72		3.05985	0	S1	1.57		Eisenia andrei	-1.575	9	Yes	33.866	5.34907	4.0946	0.172584	0.13211	1.49128	9.59061	0.118266	7.98	0.307753	0.102347	8.47	2
Lindane	3.72		3.05985	0	S1	1.57		Eisenia andrei	-1.575	13	Yes	46.8916	5.34907	3.85983	0.172584	0.124535	1.49128	9.59061	0.118266	8.86	0.307753	0.102347	9.61	2
Lindane	3.72		3.05985	0	S1	1.57		Eisenia andrei	-1.575	21	Yes	35.4337	5.34907	4.12889	0.172584	0.133216	1.49128	9.59061	0.118266	9.89	0.307753	0.102347	10.96	2
Lindane	3.72		2.86052	0	S2	9.3		Eisenia andrei	-1.575	7	No	10.6731	10.8217	9.11471	0.0932741	0.0785613	2.06453	16.1835	0.202026	5.14	0.156921	0.207392	5.64	2
Lindane	3.72		2.86052	0	S2	9.3		Eisenia andrei	-1.575	9	Yes	8.92783	10.8217	10.2733	0.0932741	0.0885476	2.06453	16.1835	0.202026	5.66	0.156921	0.207392	6.26	2
Lindane	3.72		2.86052	0	S2	9.3		Eisenia andrei	-1.575	13	Yes	9.27861	10.8217	9.46414	0.0932741	0.081573	2.06453	16.1835	0.202026	6.28	0.156921	0.207392	6.91	2
Lindane	3.72		2.86052	0	S2	9.3		Eisenia andrei	-1.575	21	Yes	10.3589	10.8217	9.38361	0.0932741	0.080879	2.06453	16.1835	0.202026	6.45	0.156921	0.207392	7.08	2
p,p’-DDT	6.63		4.32861	0	S1	1.57		Eisenia andrei	-1.575	7	No	6.00071	10.7508	9.22482	0.0186812	0.0160295	2.76004	388.477	0.118266	31.57	0.66941	0.102347	32.89	2
p,p’-DDT	6.63		4.32861	0	S1	1.57		Eisenia andrei	-1.575	9	No	10.2708	10.7508	9.12173	0.0186812	0.0158504	2.76004	388.477	0.118266	36.26	0.66941	0.102347	37.8	2
p,p’-DDT	6.63		4.32861	0	S1	1.57		Eisenia andrei	-1.575	13	No	12.5431	10.7508	8.77399	0.0186812	0.0152461	2.76004	388.477	0.118266	41.69	0.66941	0.102347	44.9	2
p,p’-DDT	6.63		4.32861	0	S1	1.57		Eisenia andrei	-1.575	21	Max	18.2191	10.7508	7.05849	0.0186812	0.0122652	2.76004	388.477	0.118266	43.29	0.66941	0.102347	48.299	2
p,p’-DDT	6.63		4.12928	0	S2	9.3		Eisenia andrei	-1.575	7	No	3.70161	15.5051	13.6285	0.00719748	0.00632638	3.33329	655.53	0.202026	16.3	0.341327	0.207392	18.2	2
p,p’-DDT	6.63		4.12928	0	S2	9.3		Eisenia andrei	-1.575	9	No	3.69752	15.5051	14.0383	0.00719748	0.00651658	3.33329	655.53	0.202026	17.9	0.341327	0.207392	19.74	2
p,p’-DDT	6.63		4.12928	0	S2	9.3		Eisenia andrei	-1.575	13	No	6.46274	15.5051	13.7997	0.00719748	0.00640585	3.33329	655.53	0.202026	19.5	0.341327	0.207392	21.48	2
p,p’-DDT	6.63		4.12928	0	S2	9.3		Eisenia andrei	-1.575	21	Max	9.10875	15.5051	13.1421	0.00719748	0.00610059	3.33329	655.53	0.202026	20.03	0.341327	0.207392	21.9	2
PCB 153	6.92		4.45505	0	S1	1.57		Eisenia andrei	-1.575	7	No	0.518139	0.844758	0.738122	0.00109712	0.000958629	2.88648	561.778	0.118266	2.71	0.723312	0.102347	2.86	2
PCB 153	6.92		4.45505	0	S1	1.57		Eisenia andrei	-1.575	9	No	0.795933	0.844758	0.729661	0.00109712	0.00094764	2.88648	561.778	0.118266	3.12	0.723312	0.102347	3.29	2
PCB 153	6.92		4.45505	0	S1	1.57		Eisenia andrei	-1.575	13	No	1.06711	0.844758	0.725179	0.00109712	0.000941819	2.88648	561.778	0.118266	3.65	0.723312	0.102347	3.89	2
PCB 153	6.92		4.45505	0	S1	1.57		Eisenia andrei	-1.575	21	Max	1.41881	0.844758	0.660036	0.00109712	0.000857215	2.88648	561.778	0.118266	4	0.723312	0.102347	4.44	2
PCB 153	6.92		4.25572	0	S2	9.3		Eisenia andrei	-1.575	7	No	0.342169	1.03448	0.963769	0.000358912	0.000334379	3.45973	947.964	0.202026	1.21	0.368811	0.207392	1.35	2
PCB 153	6.92		4.25572	0	S2	9.3		Eisenia andrei	-1.575	9	No	0.369312	1.03448	0.973523	0.000358912	0.000337763	3.45973	947.964	0.202026	1.32	0.368811	0.207392	1.48	2
PCB 153	6.92		4.25572	0	S2	9.3		Eisenia andrei	-1.575	13	No	0.574253	1.03448	0.928207	0.000358912	0.000322041	3.45973	947.964	0.202026	1.45	0.368811	0.207392	1.59	2
PCB 153	6.92		4.25572	0	S2	9.3		Eisenia andrei	-1.575	21	Max	0.799317	1.03448	0.926163	0.000358912	0.000321331	3.45973	947.964	0.202026	1.49	0.368811	0.207392	1.64	2
Pentachlorophenol	5.12	2.06	2.41377	20.2	S1	0.784884	8.28	Eisenia fetida	-1.575	15	Yes	3.01	5	5	1.42845	1.42845	0.544106	0.946861	0.254936	5.19	0.256853	0.260461	4.83162	3
Pentachlorophenol	5.12	2.06	2.41377	20.2	S1	0.784884	8.28	Eisenia fetida	-1.575	15	Yes	5.09	10	10	2.8569	2.8569	0.544106	0.946861	0.254936	10.3791	0.256853	0.260461	9.66324	3
Pentachlorophenol	5.12	2.06	2.41377	20.2	S1	0.784884	8.28	Eisenia fetida	-1.575	15	Yes	11.21	20	20	5.71379	5.71379	0.544106	0.946861	0.254936	20.7582	0.256853	0.260461	19.3265	3
Pentachlorophenol	5.12	2.06	2.41377	20.2	S1	0.784884	8.28	Eisenia fetida	-1.575	15	Yes	17.63	40	40	11.4276	11.4276	0.544106	0.946861	0.254936	41.5164	0.256853	0.260461	38.653	3
Pentachlorophenol	5.12	2.06	2.41377	20.2	S1	0.784884	8.28	Eisenia fetida	-1.575	15	Yes	21.54	50	50	14.2845	14.2845	0.544106	0.946861	0.254936	51.8956	0.256853	0.260461	48.3162	3
Pentachlorophenol	5.12	2.29	2.3784	20.2	S2	2.63372	7.58	Eisenia fetida	-1.575	15	Yes	4.03	5	5	0.461814	0.461814	1.0345	1.81124	0.367016	2.2698	0.172699	0.421183	2.04647	3
Pentachlorophenol	5.12	2.29	2.3784	20.2	S2	2.63372	7.58	Eisenia fetida	-1.575	15	Yes	8.08	10	10	0.923628	0.923628	1.0345	1.81124	0.367016	4.53961	0.172699	0.421183	4.09294	3
Pentachlorophenol	5.12	2.29	2.3784	20.2	S2	2.63372	7.58	Eisenia fetida	-1.575	15	Yes	14.22	20	20	1.84726	1.84726	1.0345	1.81124	0.367016	9.07921	0.172699	0.421183	8.18587	3
Pentachlorophenol	5.12	2.29	2.3784	20.2	S2	2.63372	7.58	Eisenia fetida	-1.575	15	Yes	31.54	40	40	3.69451	3.69451	1.0345	1.81124	0.367016	18.1584	0.172699	0.421183	16.3717	3
Pentachlorophenol	5.12	2.29	2.3784	20.2	S2	2.63372	7.58	Eisenia fetida	-1.575	15	Yes	41.81	50	50	4.61814	4.61814	1.0345	1.81124	0.367016	22.698	0.172699	0.421183	20.4647	3
Bromadiolone	6.08	4.53	3.45216	66.8	Artificial soil	1.107	6.5	Eisenia fetida	-1.575	2	No	0.22	10	5.21	0.185423	0.0966051	1.73184	24.2475	2.69143	0.96	0.436114	4.85995	0.51	4
Bromadiolone	6.08	4.53	3.45216	66.8	Artificial soil	1.107	6.5	Eisenia fetida	-1.575	7	No	0.26	10	4.87	0.185423	0.0903008	1.73184	24.2475	2.69143	0.81	0.436114	4.85995	0.438	4
Bromadiolone	6.08	4.53	3.45216	66.8	Artificial soil	1.107	6.5	Eisenia fetida	-1.575	14	Max	0.44	10	4.89	0.185423	0.0906716	1.73184	24.2475	2.69143	0.81	0.436114	4.85995	0.44	4
Bromadiolone	6.08	4.53	3.45216	66.8	Artificial soil	1.107	6.5	Eisenia fetida	-1.575	28	No	0.25	10	3.7	0.185423	0.0686063	1.73184	24.2475	2.69143	0.617488	0.436114	4.85995	0.332	4
Bromadiolone	6.08	4.53	3.45216	66.8	Artificial soil	1.107	6.5	Eisenia fetida	-1.575	42	No	0.19	10	2.44	0.185423	0.0452431	1.73184	24.2475	2.69143	0.407209	0.436114	4.85995	0.22	4
Bromadiolone	6.08	4.53	3.45216	66.8	Artificial soil	1.107	6.5	Eisenia fetida	-1.575	2	No	0.36	20	11.12	0.370845	0.20619	1.73184	24.2475	2.69143	2	0.436114	4.85995	1.03	4
Bromadiolone	6.08	4.53	3.45216	66.8	Artificial soil	1.107	6.5	Eisenia fetida	-1.575	7	No	0.34	20	7.49	0.370845	0.138881	1.73184	24.2475	2.69143	1.28	0.436114	4.85995	0.69	4
Bromadiolone	6.08	4.53	3.45216	66.8	Artificial soil	1.107	6.5	Eisenia fetida	-1.575	14	Max	0.44	20	7.23	0.370845	0.13406	1.73184	24.2475	2.69143	1.21	0.436114	4.85995	0.64	4
Bromadiolone	6.08	4.53	3.45216	66.8	Artificial soil	1.107	6.5	Eisenia fetida	-1.575	28	No	0.34	20	7.72	0.370845	0.143146	1.73184	24.2475	2.69143	1.28	0.436114	4.85995	0.691	4
Bromadiolone	6.08	4.53	3.45216	66.8	Artificial soil	1.107	6.5	Eisenia fetida	-1.575	42	No	0.3	20	7	0.370845	0.129796	1.73184	24.2475	2.69143	1.17	0.436114	4.85995	0.628	4
Metalaxyl	1.99		2.33216	55.8	Beijing	1.23837		Eisenia fetida	-1.575	1	Yes	0.43043	5	5.59	1.09253	1.22145	0.660536	0.990525	1.63547	0.56	0.21212	2.63007	0.4	5
Metalaxyl	1.99		2.33216	55.8	Beijing	1.23837		Eisenia fetida	-1.575	3	Yes	0.53361	5	4.41	1.09253	0.963614	0.660536	0.990525	1.63547	0.61	0.21212	2.63007	0.366	5
Metalaxyl	1.99		2.33216	55.8	Beijing	1.23837		Eisenia fetida	-1.575	5	Yes	0.54131	5	4.07	1.09253	0.889322	0.660536	0.990525	1.63547	0.55	0.21212	2.63007	0.333	5
Metalaxyl	1.99		2.33216	55.8	Beijing	1.23837		Eisenia fetida	-1.575	7	Yes	0.43569	5	4.23	1.09253	0.924283	0.660536	0.990525	1.63547	0.55	0.21212	2.63007	0.339	5
Metalaxyl	1.99		2.33216	55.8	Beijing	1.23837		Eisenia fetida	-1.575	10	Yes	0.37398	5	5.42	1.09253	1.18431	0.660536	0.990525	1.63547	0.69	0.21212	2.63007	0.421	5
Metalaxyl	1.99		2.33216	55.8	Beijing	1.23837		Eisenia fetida	-1.575	14	Yes	0.47154	5	5.42	1.09253	1.18431	0.660536	0.990525	1.63547	0.71	0.21212	2.63007	0.43	5
Metalaxyl	1.99		2.33216	55.8	Beijing	1.23837		Eisenia fetida	-1.575	21	Yes	0.6396	5	4.92	1.09253	1.07505	0.660536	0.990525	1.63547	0.66	0.21212	2.63007	0.399	5
Metalaxyl	1.99		2.33216	55.8	Beijing	1.23837		Eisenia fetida	-1.575	31	Yes	0.3705	5	4.75	1.09253	1.03791	0.660536	0.990525	1.63547	0.63	0.21212	2.63007	0.384	5
Metalaxyl	1.99		2.33216	55.8	Beijing	1.23837		Eisenia fetida	-1.575	1	No	3.17232	25	22.03	5.46266	4.8137	0.660536	0.990525	1.63547	2.6	0.21212	2.63007	1.74	5
Metalaxyl	1.99		2.33216	55.8	Beijing	1.23837		Eisenia fetida	-1.575	3	Yes	1.63377	25	20.17	5.46266	4.40728	0.660536	0.990525	1.63547	2.71	0.21212	2.63007	1.63377	5
Metalaxyl	1.99		2.33216	55.8	Beijing	1.23837		Eisenia fetida	-1.575	5	Yes	1.84976	25	21.02	5.46266	4.59301	0.660536	0.990525	1.63547	2.75	0.21212	2.63007	1.67	5
Metalaxyl	1.99		2.33216	55.8	Beijing	1.23837		Eisenia fetida	-1.575	7	Yes	1.5984	25	22.2	5.46266	4.85085	0.660536	0.990525	1.63547	2.89	0.21212	2.63007	1.77	5
Metalaxyl	1.99		2.33216	55.8	Beijing	1.23837		Eisenia fetida	-1.575	10	Yes	1.14727	25	24.41	5.46266	5.33374	0.660536	0.990525	1.63547	3.16	0.21212	2.63007	1.94	5
Metalaxyl	1.99		2.33216	55.8	Beijing	1.23837		Eisenia fetida	-1.575	14	Yes	1.72008	25	23.89	5.46266	5.22012	0.660536	0.990525	1.63547	3.17	0.21212	2.63007	1.93	5
Metalaxyl	1.99		2.33216	55.8	Beijing	1.23837		Eisenia fetida	-1.575	21	Yes	1.88591	25	21.19	5.46266	4.63015	0.660536	0.990525	1.63547	2.83	0.21212	2.63007	1.72	5
Metalaxyl	1.99		2.33216	55.8	Beijing	1.23837		Eisenia fetida	-1.575	31	Yes	1.98	25	20	5.46266	4.37013	0.660536	0.990525	1.63547	2.65	0.21212	2.63007	1.61	5
Benalaxyl	3.53		3.0036	46.6	Beijing	1.23837		Eisenia fetida	-1.575	1	No	15.89	50	50	2.32806	2.32806	1.33198	7.02392	1.0482	10.1313	0.320025	1.51624	8.199	6
Benalaxyl	3.53		3.0036	46.6	Beijing	1.23837		Eisenia fetida	-1.575	3	No	12.93	50	50	2.32806	2.32806	1.33198	7.02392	1.0482	14.9281	0.320025	1.51624	10.44	6
Benalaxyl	3.53		3.0036	46.6	Beijing	1.23837		Eisenia fetida	-1.575	5	No	14.37	50	50	2.32806	2.32806	1.33198	7.02392	1.0482	15.5177	0.320025	1.51624	10.5479	6
Benalaxyl	3.53		3.0036	46.6	Beijing	1.23837		Eisenia fetida	-1.575	7	No	26.57	50	50	2.32806	2.32806	1.33198	7.02392	1.0482	15.5901	0.320025	1.51624	10.553	6
Benalaxyl	3.53		3.0036	46.6	Beijing	1.23837		Eisenia fetida	-1.575	10	No	24.14	50	50	2.32806	2.32806	1.33198	7.02392	1.0482	15.5998	0.320025	1.51624	10.5533	6
Benalaxyl	3.53		3.0036	46.6	Beijing	1.23837		Eisenia fetida	-1.575	14	No	25.36	50	50	2.32806	2.32806	1.33198	7.02392	1.0482	15.6003	0.320025	1.51624	10.5533	6
Benalaxyl	3.53		3.0036	46.6	Beijing	1.23837		Eisenia fetida	-1.575	19	Yes	16.54	50	50	2.32806	2.32806	1.33198	7.02392	1.0482	15.6003	0.320025	1.51624	10.5533	6
Benalaxyl	3.53		3.0036	46.6	Beijing	1.23837		Eisenia fetida	-1.575	25	Yes	16.76	50	50	2.32806	2.32806	1.33198	7.02392	1.0482	15.6003	0.320025	1.51624	10.5533	6
Benalaxyl	3.53		3.0036	46.6	Beijing	1.23837		Eisenia fetida	-1.575	32	Yes	15.74	50	50	2.32806	2.32806	1.33198	7.02392	1.0482	15.6003	0.320025	1.51624	10.5533	6
Lindane	3.72		3.04453	0	NS1	1.8		Eisenia fetida	-1.575	10	Yes	1.11359	0.683707	0.662	0.0199314	0.0192986	1.53533	9.98409	0.123234	1.11	0.292228	0.108056	1.198	7
Lindane	3.72		2.91736	0	NS2	5.6		Eisenia fetida	-1.575	10	Yes	0.337803	0.577	0.551801	0.00724603	0.00692958	1.90108	13.9406	0.17342	0.467	0.190147	0.169565	0.513	7
Lindane	3.72		2.8265	0	NS3	12.6		Eisenia fetida	-1.575	10	Yes	0.115236	0.91112	0.900074	0.00626875	0.00619275	2.16239	17.6955	0.221363	0.44	0.139876	0.233966	0.486	7
Lindane	3.72		3.03847	0	AS1	1.9		Eisenia fetida	-1.575	10	Yes	0.586408	0.779831	0.695916	0.0218396	0.0194895	1.55276	10.1441	0.125256	1.18	0.286307	0.1104	1.26	7
Lindane	3.72		2.92143	0	AS2	5.4		Eisenia fetida	-1.575	10	Yes	0.241068	0.79143	0.79143	0.0102107	0.0102107	1.88936	13.7923	0.171532	0.67	0.192784	0.167134	0.737	7
Lindane	3.72		2.82829	0	AS3	12.4		Eisenia fetida	-1.575	10	Yes	0.1321	0.822165	0.802095	0.00572427	0.00558453	2.15724	17.6125	0.2203	0.4	0.140726	0.232484	0.44	7
p,p’-DDT	6.63		4.31329	0	NS1	1.8		Eisenia fetida	-1.575	10	Yes	1.74712	0.405756	0.399904	0.000637049	0.000627862	2.80409	404.415	0.123234	1.474	0.635641	0.108056	1.572	7
p,p’-DDT	6.63		4.18612	0	NS2	5.6		Eisenia fetida	-1.575	10	Yes	0.563926	0.294593	0.274423	0.000199245	0.000185603	3.16984	564.678	0.17342	0.519	0.4136	0.169565	0.56	7
p,p’-DDT	6.63		4.09526	0	NS3	12.6		Eisenia fetida	-1.575	10	Yes	0.185792	0.52643	0.506669	0.000195068	0.000187745	3.43115	716.775	0.221363	0.555	0.304253	0.233966	0.602	7
p,p’-DDT	6.63		4.30723	0	AS1	1.9		Eisenia fetida	-1.575	10	Yes	0.787798	0.437586	0.416219	0.000660007	0.000627779	2.82152	410.898	0.125256	1.496	0.622761	0.1104	1.594	7
p,p’-DDT	6.63		4.19019	0	AS2	5.4		Eisenia fetida	-1.575	10	Yes	0.509093	0.502	0.449583	0.000348809	0.000312388	3.15812	558.67	0.171532	0.864	0.419335	0.167134	0.952	7
p,p’-DDT	6.63		4.09705	0	AS3	12.4		Eisenia fetida	-1.575	10	Yes	0.271106	0.453401	0.453401	0.000170013	0.000170013	3.426	713.409	0.2203	0.489	0.306101	0.232484	0.536	7
PCB 153	6.92		4.43973	0	NS1	1.8		Eisenia fetida	-1.575	10	Yes	1.96	0.594408	0.559817	0.000697513	0.000656922	2.93053	584.826	0.123234	2.27	0.686824	0.108056	2.395	7
PCB 153	6.92		4.31256	0	NS2	5.6		Eisenia fetida	-1.575	10	Yes	0.780117	0.507335	0.475742	0.00025646	0.000240489	3.29628	816.583	0.17342	0.955	0.446903	0.169565	1.06	7
PCB 153	6.92		4.2217	0	NS3	12.6		Eisenia fetida	-1.575	10	Yes	0.242414	0.694009	0.671514	0.000192207	0.000185977	3.55759	1036.53	0.221363	0.792	0.328751	0.233966	0.862	7
PCB 153	6.92		4.43367	0	AS1	1.9		Eisenia fetida	-1.575	10	Yes	0.869819	0.677951	0.646285	0.000764263	0.000728566	2.94796	594.2	0.125256	2.512	0.672906	0.1104	2.67	7
PCB 153	6.92		4.31663	0	AS2	5.4		Eisenia fetida	-1.575	10	Yes	0.602168	0.677951	0.677951	0.000352081	0.000352081	3.28456	807.895	0.171532	1.356	0.4531	0.167134	1.491	7
PCB 153	6.92		4.22349	0	AS3	12.4		Eisenia fetida	-1.575	10	Yes	0.361	0.651324	0.63547	0.00018254	0.000178097	3.55244	1031.66	0.2203	0.749	0.330749	0.232484	0.821	7
Lindane	3.72		3.19499	0	S1	0.47		Eisenia fetida	-1.575	3	No	2.73794	0.593129	0.391553	0.0468309	0.0309154	1.10262	6.72649	0.0822613	0.726	0.485879	0.0634056	0.655	8
Lindane	3.72		3.19499	0	S1	0.47		Eisenia fetida	-1.575	7	Yes	3.86948	0.593129	0.402947	0.0468309	0.0318149	1.10262	6.72649	0.0822613	1.206	0.485879	0.0634056	1.204	8
Lindane	3.72		3.19499	0	S1	0.47		Eisenia fetida	-1.575	13	Yes	2.7626	0.593129	0.307169	0.0468309	0.0242527	1.10262	6.72649	0.0822613	1.62	0.485879	0.0634056	1.674	8
Lindane	3.72		3.19499	0	S1	0.47		Eisenia fetida	-1.575	21	No	1.49842	0.593129	0.341246	0.0468309	0.0269433	1.10262	6.72649	0.0822613	1.85	0.485879	0.0634056	1.995	8
Lindane	3.72		3.06129	0	S2	1.55		Eisenia fetida	-1.575	3	No	1.09563	0.556441	0.412252	0.0181248	0.0134282	1.48715	9.55451	0.11781	0.38	0.309251	0.101828	0.3868	8
Lindane	3.72		3.06129	0	S2	1.55		Eisenia fetida	-1.575	7	No	1.94177	0.556441	0.290796	0.0181248	0.009472	1.48715	9.55451	0.11781	0.58	0.309251	0.101828	0.6127	8
Lindane	3.72		3.06129	0	S2	1.55		Eisenia fetida	-1.575	13	Max	2.16256	0.556441	0.273336	0.0181248	0.0089033	1.48715	9.55451	0.11781	0.66	0.309251	0.101828	0.721	8
Lindane	3.72		3.06129	0	S2	1.55		Eisenia fetida	-1.575	21	No	1.34246	0.556441	0.317845	0.0181248	0.0103531	1.48715	9.55451	0.11781	0.74	0.309251	0.101828	0.824	8
Lindane	3.72		3.03966	0	S3	1.88		Eisenia fetida	-1.575	3	No	1.62372	0.494605	0.35537	0.0139609	0.0100308	1.54935	10.1126	0.124858	0.302	0.287456	0.109937	0.3114	8
Lindane	3.72		3.03966	0	S3	1.88		Eisenia fetida	-1.575	7	Max	2.09422	0.494605	0.283294	0.0139609	0.00799635	1.54935	10.1126	0.124858	0.47	0.287456	0.109937	0.498	8
Lindane	3.72		3.03966	0	S3	1.88		Eisenia fetida	-1.575	13	No	1.78069	0.494605	0.298212	0.0139609	0.00841743	1.54935	10.1126	0.124858	0.575	0.287456	0.109937	0.623	8
Lindane	3.72		3.03966	0	S3	1.88		Eisenia fetida	-1.575	21	No	0.994564	0.494605	0.363697	0.0139609	0.0102658	1.54935	10.1126	0.124858	0.69	0.287456	0.109937	0.772	8
Lindane	3.72		3.00376	0	S4	2.59		Eisenia fetida	-1.575	3	No	0.714797	0.781886	0.406765	0.0174002	0.00905222	1.65259	11.1119	0.137498	0.354	0.254618	0.124849	0.373	8
Lindane	3.72		3.00376	0	S4	2.59		Eisenia fetida	-1.575	7	Yes	0.926578	0.781886	0.399982	0.0174002	0.00890128	1.65259	11.1119	0.137498	0.52	0.254618	0.124849	0.552	8
Lindane	3.72		3.00376	0	S4	2.59		Eisenia fetida	-1.575	13	Yes	0.869677	0.781886	0.329444	0.0174002	0.00733151	1.65259	11.1119	0.137498	0.587	0.254618	0.124849	0.646	8
Lindane	3.72		3.00376	0	S4	2.59		Eisenia fetida	-1.575	21	No	0.527593	0.781886	0.451411	0.0174002	0.0100458	1.65259	11.1119	0.137498	0.673	0.254618	0.124849	0.753	8
Lindane	3.72		2.87909	0	S5	7.88		Eisenia fetida	-1.575	3	Yes	0.413217	0.689807	0.537487	0.00672334	0.00523872	2.01114	15.4138	0.192198	0.217	0.16708	0.194189	0.232	8
Lindane	3.72		2.87909	0	S5	7.88		Eisenia fetida	-1.575	7	Yes	0.459793	0.689807	0.521924	0.00672334	0.00508704	2.01114	15.4138	0.192198	0.32	0.16708	0.194189	0.355	8
Lindane	3.72		2.87909	0	S5	7.88		Eisenia fetida	-1.575	13	Yes	0.401022	0.689807	0.489932	0.00672334	0.00477522	2.01114	15.4138	0.192198	0.37	0.16708	0.194189	0.405	8
Lindane	3.72		2.87909	0	S5	7.88		Eisenia fetida	-1.575	21	Yes	0.249207	0.689807	0.635195	0.00672334	0.00619106	2.01114	15.4138	0.192198	0.433	0.16708	0.194189	0.481	8
Lindane	3.72		2.77367	0	S6	20.19		Eisenia fetida	-1.575	3	No	0.143669	0.603413	0.412962	0.00292606	0.00200253	2.31433	20.3277	0.255117	0.106	0.117008	0.282127	0.1177	8
Lindane	3.72		2.77367	0	S6	20.19		Eisenia fetida	-1.575	7	Yes	0.12277	0.603413	0.477625	0.00292606	0.00231609	2.31433	20.3277	0.255117	0.146	0.117008	0.282127	0.1637	8
Lindane	3.72		2.77367	0	S6	20.19		Eisenia fetida	-1.575	13	Yes	0.125988	0.603413	0.345033	0.00292606	0.00167313	2.31433	20.3277	0.255117	0.151	0.117008	0.282127	0.1637	8
Lindane	3.72		2.77367	0	S6	20.19		Eisenia fetida	-1.575	21	Yes	0.115249	0.603413	0.402072	0.00292606	0.00194972	2.31433	20.3277	0.255117	0.148	0.117008	0.282127	0.1599	8
p,p’-DDT	6.63		4.46375	0	S1	0.47		Eisenia fetida	-1.575	3	No	0.964174	0.43941	0.40411	0.0018685	0.00171839	2.37138	272.463	0.0822613	1.38	1.05686	0.0634056	1.22	8
p,p’-DDT	6.63		4.46375	0	S1	0.47		Eisenia fetida	-1.575	7	No	1.74408	0.43941	0.411023	0.0018685	0.00174779	2.37138	272.463	0.0822613	2.46	1.05686	0.0634056	2.45	8
p,p’-DDT	6.63		4.46375	0	S1	0.47		Eisenia fetida	-1.575	13	Yes	2.85828	0.43941	0.317099	0.0018685	0.0013484	2.37138	272.463	0.0822613	3.53	1.05686	0.0634056	3.588	8
p,p’-DDT	6.63		4.46375	0	S1	0.47		Eisenia fetida	-1.575	21	Yes	2.19322	0.43941	0.260733	0.0018685	0.00110871	2.37138	272.463	0.0822613	3.77	1.05686	0.0634056	4.066	8
p,p’-DDT	6.63		4.33005	0	S2	1.55		Eisenia fetida	-1.575	3	No	0.10011	0.3953	0.389358	0.000693459	0.000683035	2.75591	387.015	0.11781	0.67	0.672668	0.101828	0.687	8
p,p’-DDT	6.63		4.33005	0	S2	1.55		Eisenia fetida	-1.575	7	No	0.248813	0.3953	0.259182	0.000693459	0.000454672	2.75591	387.015	0.11781	1.1	0.672668	0.101828	1.166	8
p,p’-DDT	6.63		4.33005	0	S2	1.55		Eisenia fetida	-1.575	13	Max	0.632533	0.3953	0.241254	0.000693459	0.000423221	2.75591	387.015	0.11781	1.26	0.672668	0.101828	1.385	8
p,p’-DDT	6.63		4.33005	0	S2	1.55		Eisenia fetida	-1.575	21	No	0.441507	0.3953	0.235547	0.000693459	0.00041321	2.75591	387.015	0.11781	1.32	0.672668	0.101828	1.49	8
p,p’-DDT	6.63		4.30842	0	S3	1.88		Eisenia fetida	-1.575	3	No	0.602454	0.447927	0.341649	0.000680929	0.000519368	2.81811	409.621	0.124858	0.602	0.625261	0.109937	0.605	8
p,p’-DDT	6.63		4.30842	0	S3	1.88		Eisenia fetida	-1.575	7	No	1.34501	0.447927	0.245907	0.000680929	0.000373823	2.81811	409.621	0.124858	0.941	0.625261	0.109937	0.998	8
p,p’-DDT	6.63		4.30842	0	S3	1.88		Eisenia fetida	-1.575	13	Yes	2.05057	0.447927	0.297013	0.000680929	0.000451514	2.81811	409.621	0.124858	1.177	0.625261	0.109937	1.266	8
p,p’-DDT	6.63		4.30842	0	S3	1.88		Eisenia fetida	-1.575	21	Yes	1.76053	0.447927	0.240509	0.000680929	0.000365617	2.81811	409.621	0.124858	1.263	0.625261	0.109937	1.406	8
p,p’-DDT	6.63		4.27252	0	S4	2.59		Eisenia fetida	-1.575	3	No	0.283839	0.408565	0.361499	0.000489681	0.00043327	2.92135	450.096	0.137498	0.51	0.553833	0.124849	0.535	8
p,p’-DDT	6.63		4.27252	0	S4	2.59		Eisenia fetida	-1.575	7	No	1.00382	0.408565	0.31326	0.000489681	0.000375454	2.92135	450.096	0.137498	0.857	0.553833	0.124849	0.914	8
p,p’-DDT	6.63		4.27252	0	S4	2.59		Eisenia fetida	-1.575	13	Max	1.44002	0.408565	0.214397	0.000489681	0.000256962	2.92135	450.096	0.137498	0.946	0.553833	0.124849	1.029	8
p,p’-DDT	6.63		4.27252	0	S4	2.59		Eisenia fetida	-1.575	21	No	1.27352	0.408565	0.280235	0.000489681	0.000335872	2.92135	450.096	0.137498	0.986	0.553833	0.124849	1.083	8
p,p’-DDT	6.63		4.14785	0	S5	7.88		Eisenia fetida	-1.575	3	No	0.345393	0.50487	0.414143	0.000265019	0.000217394	3.2799	624.351	0.192198	0.345	0.363426	0.194189	0.378	8
p,p’-DDT	6.63		4.14785	0	S5	7.88		Eisenia fetida	-1.575	7	Yes	0.491362	0.50487	0.421063	0.000265019	0.000221027	3.2799	624.351	0.192198	0.54	0.363426	0.194189	0.593	8
p,p’-DDT	6.63		4.14785	0	S5	7.88		Eisenia fetida	-1.575	13	Yes	0.542217	0.50487	0.381674	0.000265019	0.00020035	3.2799	624.351	0.192198	0.63	0.363426	0.194189	0.699	8
p,p’-DDT	6.63		4.14785	0	S5	7.88		Eisenia fetida	-1.575	21	Yes	0.405342	0.50487	0.363148	0.000265019	0.000190625	3.2799	624.351	0.192198	0.63	0.363426	0.194189	0.693	8
p,p’-DDT	6.63		4.04243	0	S6	20.19		Eisenia fetida	-1.575	3	No	0.223247	0.382626	0.391208	9.9927e-05	0.000102168	3.58309	823.393	0.255117	0.18	0.25451	0.282127	0.20052	8
p,p’-DDT	6.63		4.04243	0	S6	20.19		Eisenia fetida	-1.575	7	No	0.222797	0.382626	0.356011	9.9927e-05	9.29764e-05	3.58309	823.393	0.255117	0.255	0.25451	0.282127	0.2899	8
p,p’-DDT	6.63		4.04243	0	S6	20.19		Eisenia fetida	-1.575	13	Yes	0.307101	0.382626	0.375173	9.9927e-05	9.79806e-05	3.58309	823.393	0.255117	0.3	0.25451	0.282127	0.325	8
p,p’-DDT	6.63		4.04243	0	S6	20.19		Eisenia fetida	-1.575	21	Yes	0.350779	0.382626	0.378393	9.9927e-05	9.88216e-05	3.58309	823.393	0.255117	0.319	0.25451	0.282127	0.338	8
PCB 153	6.92		4.59019	0	S1	0.47		Eisenia fetida	-1.575	3	No	0.810818	0.781	0.673223	0.00248219	0.00213965	2.49782	394.01	0.0822613	2.43	1.14196	0.0634056	2.281	8
PCB 153	6.92		4.59019	0	S1	0.47		Eisenia fetida	-1.575	7	No	1.97084	0.781	0.716653	0.00248219	0.00227768	2.49782	394.01	0.0822613	4.66	1.14196	0.0634056	4.523	8
PCB 153	6.92		4.59019	0	S1	0.47		Eisenia fetida	-1.575	13	Yes	2.49883	0.781	0.634601	0.00248219	0.0020169	2.49782	394.01	0.0822613	6.86	1.14196	0.0634056	7.013	8
PCB 153	6.92		4.59019	0	S1	0.47		Eisenia fetida	-1.575	21	Yes	1.97404	0.781	0.602467	0.00248219	0.00191477	2.49782	394.01	0.0822613	8.11	1.14196	0.0634056	8.609	8
PCB 153	6.92		4.45649	0	S2	1.55		Eisenia fetida	-1.575	3	No	0.199042	0.781	0.733412	0.00102401	0.000961616	2.88235	559.663	0.11781	1.4	0.726831	0.101828	1.43	8
PCB 153	6.92		4.45649	0	S2	1.55		Eisenia fetida	-1.575	7	No	0.461839	0.781	0.519312	0.00102401	0.000680898	2.88235	559.663	0.11781	2.33	0.726831	0.101828	2.41	8
PCB 153	6.92		4.45649	0	S2	1.55		Eisenia fetida	-1.575	13	Yes	1.07224	0.781	0.494608	0.00102401	0.000648508	2.88235	559.663	0.11781	2.73	0.726831	0.101828	2.963	8
PCB 153	6.92		4.45649	0	S2	1.55		Eisenia fetida	-1.575	21	Yes	0.979691	0.781	0.579611	0.00102401	0.000759959	2.88235	559.663	0.11781	3.14	0.726831	0.101828	3.48	8
PCB 153	6.92		4.43486	0	S3	1.88		Eisenia fetida	-1.575	3	No	1.01944	0.696088	0.607868	0.000790895	0.000690659	2.94455	592.354	0.124858	1.1	0.675608	0.109937	1.13	8
PCB 153	6.92		4.43486	0	S3	1.88		Eisenia fetida	-1.575	7	No	2.2094	0.696088	0.501322	0.000790895	0.000569602	2.94455	592.354	0.124858	1.82	0.675608	0.109937	1.915	8
PCB 153	6.92		4.43486	0	S3	1.88		Eisenia fetida	-1.575	13	Yes	4.13337	0.696088	0.635986	0.000790895	0.000722607	2.94455	592.354	0.124858	2.52	0.675608	0.109937	2.71	8
PCB 153	6.92		4.43486	0	S3	1.88		Eisenia fetida	-1.575	21	Yes	4.12682	0.696088	0.553553	0.000790895	0.000628947	2.94455	592.354	0.124858	2.92	0.675608	0.109937	3.24	8
PCB 153	6.92		4.39896	0	S4	2.59		Eisenia fetida	-1.575	3	No	0.356859	0.825693	0.635732	0.000739657	0.000569489	3.04779	650.886	0.137498	1.04	0.598428	0.124849	1.0919	8
PCB 153	6.92		4.39896	0	S4	2.59		Eisenia fetida	-1.575	7	No	0.990447	0.825693	0.652451	0.000739657	0.000584466	3.04779	650.886	0.137498	1.74	0.598428	0.124849	1.89	8
PCB 153	6.92		4.39896	0	S4	2.59		Eisenia fetida	-1.575	13	Yes	1.43317	0.825693	0.476607	0.000739657	0.000426946	3.04779	650.886	0.137498	2.08	0.598428	0.124849	2.28	8
PCB 153	6.92		4.39896	0	S4	2.59		Eisenia fetida	-1.575	21	Yes	1.39713	0.825693	0.616008	0.000739657	0.000551821	3.04779	650.886	0.137498	2.28	0.598428	0.124849	2.529	8
PCB 153	6.92		4.27429	0	S5	7.88		Eisenia fetida	-1.575	3	No	0.571441	0.78384	0.672076	0.000307528	0.000263679	3.40634	902.877	0.192198	0.57	0.392689	0.194189	0.649	8
PCB 153	6.92		4.27429	0	S5	7.88		Eisenia fetida	-1.575	7	Yes	0.806067	0.78384	0.71876	0.000307528	0.000281995	3.40634	902.877	0.192198	0.96	0.392689	0.194189	1.053	8
PCB 153	6.92		4.27429	0	S5	7.88		Eisenia fetida	-1.575	13	Yes	0.947639	0.78384	0.690276	0.000307528	0.00027082	3.40634	902.877	0.192198	1.18	0.392689	0.194189	1.307	8
PCB 153	6.92		4.27429	0	S5	7.88		Eisenia fetida	-1.575	21	Yes	0.914567	0.78384	0.708791	0.000307528	0.000278084	3.40634	902.877	0.192198	1.27	0.392689	0.194189	1.395	8
PCB 153	6.92		4.16887	0	S6	20.19		Eisenia fetida	-1.575	3	No	0.220582	0.715538	0.693	0.000139669	0.00013527	3.70953	1190.71	0.255117	0.35	0.275003	0.282127	0.393	8
PCB 153	6.92		4.16887	0	S6	20.19		Eisenia fetida	-1.575	7	No	0.292445	0.715538	0.643	0.000139669	0.00012551	3.70953	1190.71	0.255117	0.52	0.275003	0.282127	0.562	8
PCB 153	6.92		4.16887	0	S6	20.19		Eisenia fetida	-1.575	13	Yes	0.367529	0.715538	0.622	0.000139669	0.000121411	3.70953	1190.71	0.255117	0.566	0.275003	0.282127	0.604	8
PCB 153	6.92		4.16887	0	S6	20.19		Eisenia fetida	-1.575	21	Yes	0.391565	0.715538	0.672	0.000139669	0.000131171	3.70953	1190.71	0.255117	0.588	0.275003	0.282127	0.636	8
Lindane	3.72		2.87824	0	Farm soil	7.94		Eisenia fetida	-1.575	3	Yes	2.7376	4.5	4.46	0.043614	0.0432263	2.01359	15.4482	0.192637	1.56	0.166601	0.194775	1.732	9
Lindane	3.72		2.87824	0	Farm soil	7.94		Eisenia fetida	-1.575	6	Yes	3.272	4.5	4.36	0.043614	0.0422571	2.01359	15.4482	0.192637	2.36	0.166601	0.194775	2.618	9
Lindane	3.72		2.87824	0	Farm soil	7.94		Eisenia fetida	-1.575	10	Yes	3.584	4.5	4.29	0.043614	0.0415787	2.01359	15.4482	0.192637	2.89	0.166601	0.194775	3.202	9
Lindane	3.72		2.87824	0	Farm soil	7.94		Eisenia fetida	-1.575	15	Yes	4.1728	4.5	4.18	0.043614	0.0405125	2.01359	15.4482	0.192637	3.14	0.166601	0.194775	3.457	9
Lindane	3.72		3.05773	0	AS1	1.6		Eisenia andrei	-1.575	21	Yes	1.52699	0.576864	0.587427	0.0183525	0.0186886	1.49738	9.64415	0.118942	1.387	0.305555	0.103119	1.53	10
Lindane	3.72		2.97327	0	AS2	3.4		Eisenia andrei	-1.575	21	Yes	0.915805	0.592719	0.511831	0.0107788	0.00930785	1.74028	12.0377	0.149234	0.749	0.22969	0.139092	0.836	10
Lindane	3.72		2.80474	0	AS3	15.3		Eisenia andrei	-1.575	21	Yes	0.197439	0.508326	0.504471	0.00302818	0.00300521	2.22496	18.7354	0.234685	0.239	0.129962	0.252713	0.258	10
p,p’-DDT	6.63		4.32649	0	AS1	1.6		Eisenia andrei	-1.575	21	Yes	1.82076	0.551606	0.515917	0.000945131	0.000883981	2.76614	390.645	0.118942	2.718	0.66463	0.103119	3.01	10
p,p’-DDT	6.63		4.24203	0	AS2	3.4		Eisenia andrei	-1.575	21	Yes	0.841148	0.536856	0.414921	0.0005258	0.000406376	3.00904	487.6	0.149234	1.384	0.499612	0.139092	1.527	10
p,p’-DDT	6.63		4.0735	0	AS3	15.3		Eisenia andrei	-1.575	21	Yes	0.27783	0.53716	0.500467	0.000172339	0.000160566	3.49372	758.896	0.234685	0.519	0.282689	0.252713	0.564	10
PCB 153	6.92		4.45293	0	AS1	1.6		Eisenia andrei	-1.575	21	Yes	2.85993	0.722072	0.691783	0.000924705	0.000885917	2.89258	564.914	0.118942	3.912	0.718146	0.103119	4.32	10
PCB 153	6.92		4.36847	0	AS2	3.4		Eisenia andrei	-1.575	21	Yes	1.8043	0.758495	0.649237	0.000555233	0.000475254	3.13548	705.12	0.149234	2.268	0.539841	0.139092	2.497	10
PCB 153	6.92		4.19994	0	AS3	15.3		Eisenia andrei	-1.575	21	Yes	0.579475	0.679946	0.65247	0.000163047	0.000156459	3.62016	1097.44	0.234685	0.742	0.305451	0.252713	0.79	10
Carbamazepine	2.25		2.17196	46.3	Clay loam soil	1.89	6.3	Eisenia fetida	-1.575	1	No	0.0158477	0.0430482	0.0418574	0.00891267	0.00866613	0.683947	0.807078	1.1733	0.0045	0.168674	1.76141	0.0036	11
Carbamazepine	2.25		2.17196	46.3	Clay loam soil	1.89	6.3	Eisenia fetida	-1.575	3	No	0.0183946	0.0430482	0.0426383	0.00891267	0.00882781	0.683947	0.807078	1.1733	0.006	0.168674	1.76141	0.004	11
Carbamazepine	2.25		2.17196	46.3	Clay loam soil	1.89	6.3	Eisenia fetida	-1.575	7	No	0.0104708	0.0430482	0.0406079	0.00891267	0.00840744	0.683947	0.807078	1.1733	0.0058	0.168674	1.76141	0.0039	11
Carbamazepine	2.25		2.17196	46.3	Clay loam soil	1.89	6.3	Eisenia fetida	-1.575	10	Yes	0.0133007	0.0430482	0.0382652	0.00891267	0.0079224	0.683947	0.807078	1.1733	0.0055	0.168674	1.76141	0.0037	11
Carbamazepine	2.25		2.17196	46.3	Clay loam soil	1.89	6.3	Eisenia fetida	-1.575	14	Yes	0.0124517	0.0430482	0.0382652	0.00891267	0.0079224	0.683947	0.807078	1.1733	0.0054	0.168674	1.76141	0.0037	11
Carbamazepine	2.25		2.17196	46.3	Clay loam soil	1.89	6.3	Eisenia fetida	-1.575	21	Yes	0.0131592	0.0430482	0.0359224	0.00891267	0.00743735	0.683947	0.807078	1.1733	0.0052	0.168674	1.76141	0.0037	11
Diclofenac	4.02	2.63	2.94589	49.3	Clay loam soil	1.89	6.3	Eisenia fetida	-1.575	1	No	0.00174917	0.0540862	0.0456135	0.00188454	0.00158932	1.45788	7.71775	1.35647	0.0073	0.270966	2.10795	0.0055	11
Diclofenac	4.02	2.63	2.94589	49.3	Clay loam soil	1.89	6.3	Eisenia fetida	-1.575	3	No	0.00371698	0.0540862	0.0547845	0.00188454	0.00190887	1.45788	7.71775	1.35647	0.01	0.270966	2.10795	0.0067	11
Diclofenac	4.02	2.63	2.94589	49.3	Clay loam soil	1.89	6.3	Eisenia fetida	-1.575	7	No	0.00524751	0.0540862	0.0470616	0.00188454	0.00163978	1.45788	7.71775	1.35647	0.0096	0.270966	2.10795	0.0061	11
Diclofenac	4.02	2.63	2.94589	49.3	Clay loam soil	1.89	6.3	Eisenia fetida	-1.575	10	No	0.00677803	0.0540862	0.0562326	0.00188454	0.00195932	1.45788	7.71775	1.35647	0.0107	0.270966	2.10795	0.00677803	11
Diclofenac	4.02	2.63	2.94589	49.3	Clay loam soil	1.89	6.3	Eisenia fetida	-1.575	14	No	0.0102764	0.0540862	0.0444068	0.00188454	0.00154728	1.45788	7.71775	1.35647	0.01	0.270966	2.10795	0.00600803	11
Diclofenac	4.02	2.63	2.94589	49.3	Clay loam soil	1.89	6.3	Eisenia fetida	-1.575	21	Max	0.0214273	0.0540862	0.0555085	0.00188454	0.0019341	1.45788	7.71775	1.35647	0.0108	0.270966	2.10795	0.007	11
Fluoxetine	4.65	1.76	4.27191	21.3	Clay loam soil	1.89	6.3	Eisenia fetida	-1.575	1	No	0.00843066	0.088304	0.0761811	0.000145237	0.000125298	2.7839	369.454	0.350275	0.0461	0.610432	0.39433	0.043	11
Fluoxetine	4.65	1.76	4.27191	21.3	Clay loam soil	1.89	6.3	Eisenia fetida	-1.575	3	No	0.0144321	0.088304	0.0752347	0.000145237	0.000123741	2.7839	369.454	0.350275	0.0881	0.610432	0.39433	0.083	11
Fluoxetine	4.65	1.76	4.27191	21.3	Clay loam soil	1.89	6.3	Eisenia fetida	-1.575	7	No	0.0130032	0.088304	0.0727111	0.000145237	0.000119591	2.7839	369.454	0.350275	0.11748	0.610432	0.39433	0.1075	11
Fluoxetine	4.65	1.76	4.27191	21.3	Clay loam soil	1.89	6.3	Eisenia fetida	-1.575	10	Yes	0.0175758	0.088304	0.0667176	0.000145237	0.000109733	2.7839	369.454	0.350275	0.118	0.610432	0.39433	0.107	11
Fluoxetine	4.65	1.76	4.27191	21.3	Clay loam soil	1.89	6.3	Eisenia fetida	-1.575	14	Yes	0.0175758	0.088304	0.064194	0.000145237	0.000105582	2.7839	369.454	0.350275	0.1173	0.610432	0.39433	0.102	11
Fluoxetine	4.65	1.76	4.27191	21.3	Clay loam soil	1.89	6.3	Eisenia fetida	-1.575	21	Yes	0.0230057	0.088304	0.0701875	0.000145237	0.00011544	2.7839	369.454	0.350275	0.122	0.610432	0.39433	0.105	11
Orlistat	8.19		4.66236	81.7	Clay loam soil	1.89	6.3	Eisenia fetida	-1.575	1	No	0.00377076	0.071747	0.111916	4.80234e-05	7.49103e-05	3.17435	1154.13	6.49844	0.01285	0.775347	14.6643	0.0058	11
Orlistat	8.19		4.66236	81.7	Clay loam soil	1.89	6.3	Eisenia fetida	-1.575	3	No	0.00879843	0.071747	0.0906426	4.80234e-05	6.06711e-05	3.17435	1154.13	6.49844	0.0108	0.775347	14.6643	0.0048	11
Orlistat	8.19		4.66236	81.7	Clay loam soil	1.89	6.3	Eisenia fetida	-1.575	7	No	0.0100554	0.071747	0.0832432	4.80234e-05	5.57184e-05	3.17435	1154.13	6.49844	0.0109	0.775347	14.6643	0.0044	11
Orlistat	8.19		4.66236	81.7	Clay loam soil	1.89	6.3	Eisenia fetida	-1.575	10	No	0.0108933	0.071747	0.0786186	4.80234e-05	5.26229e-05	3.17435	1154.13	6.49844	0.0094	0.775347	14.6643	0.0042	11
Orlistat	8.19		4.66236	81.7	Clay loam soil	1.89	6.3	Eisenia fetida	-1.575	14	No	0.0113123	0.071747	0.0790811	4.80234e-05	5.29325e-05	3.17435	1154.13	6.49844	0.0094	0.775347	14.6643	0.0042	11
Orlistat	8.19		4.66236	81.7	Clay loam soil	1.89	6.3	Eisenia fetida	-1.575	21	Max	0.015921	0.071747	0.0744565	4.80234e-05	4.9837e-05	3.17435	1154.13	6.49844	0.00897	0.775347	14.6643	0.004	11
p,p'-DDE	6.36		4.22373	0	Cheshire	1.4		Aporrectodea caliginosa	-1.531	8	Not mention	0.0356015	0.082	0.082	0.000203436	0.000203436	2.60539	296.39	0.114256	0.315804	0.734033	0.101182	0.330097	12
p,p'-DDE	6.36		4.22373	0	Cheshire	1.4		Eisenia foetida	-1.575	8	Not mention	0.167604	0.082	0.082	0.000203436	0.000203436	2.60539	266.425	0.114256	0.283992	0.650465	0.0977952	0.295978	12
p,p'-DDE	6.36		4.22373	0	Cheshire	1.4		Lumbricus terrestris	-1.968	8	Not mention	0.0280161	0.082	0.082	0.000203436	0.000203436	2.60539	102.835	0.114256	0.110012	0.220991	0.0721555	0.11014	12
p,p'-DDE	6.36		4.22373	0	Cheshire	1.4		Aporrectodea caliginosa	-1.531	8	Not mention	0.0669153	0.138	0.138	0.000342367	0.000342367	2.60539	296.39	0.114256	0.531475	0.734033	0.101182	0.555529	12
p,p'-DDE	6.36		4.22373	0	Cheshire	1.4		Eisenia foetida	-1.575	8	Not mention	0.288791	0.138	0.138	0.000342367	0.000342367	2.60539	266.425	0.114256	0.477937	0.650465	0.0977952	0.49811	12
p,p'-DDE	6.36		4.22373	0	Cheshire	1.4		Lumbricus terrestris	-1.968	8	Not mention	0.0524516	0.138	0.138	0.000342367	0.000342367	2.60539	102.835	0.114256	0.185143	0.220991	0.0721555	0.185357	12
p,p'-DDE	6.36		4.22373	0	Cheshire	1.4		Aporrectodea caliginosa	-1.531	8	Not mention	0.0800445	0.208	0.208	0.000516032	0.000516032	2.60539	296.39	0.114256	0.7999	0.734033	0.101182	0.837319	12
p,p'-DDE	6.36		4.22373	0	Cheshire	1.4		Eisenia foetida	-1.575	8	Not mention	0.292088	0.208	0.208	0.000516032	0.000516032	2.60539	266.425	0.114256	0.720369	0.650465	0.0977952	0.750775	12
p,p'-DDE	6.36		4.22373	0	Cheshire	1.4		Lumbricus terrestris	-1.968	8	Not mention	0.0474032	0.208	0.208	0.000516032	0.000516032	2.60539	102.835	0.114256	0.279056	0.220991	0.0721555	0.279379	12
p,p'-DDE	6.36		4.22373	0	Cheshire	1.4		Aporrectodea caliginosa	-1.531	8	Not mention	0.126171	0.406	0.406	0.00100725	0.00100725	2.60539	296.39	0.114256	1.56361	0.734033	0.101182	1.63438	12
p,p'-DDE	6.36		4.22373	0	Cheshire	1.4		Eisenia foetida	-1.575	8	Not mention	0.571516	0.406	0.406	0.00100725	0.00100725	2.60539	266.425	0.114256	1.40611	0.650465	0.0977952	1.46545	12
p,p'-DDE	6.36		4.22373	0	Cheshire	1.4		Lumbricus terrestris	-1.968	8	Not mention	0.079	0.406	0.406	0.00100725	0.00100725	2.60539	102.835	0.114256	0.544695	0.220991	0.0721555	0.545327	12
Butachlor	3.71		3.04185	29.5	A	1.77326		Aporrectodea caliginosa	-1.531	7	Not mention	0.511	5	4.294	0.148875	0.127854	1.52615	10.9184	0.510827	2.65386	0.330762	0.649907	2.23	13
Butachlor	3.71		3.05223	29.5	B	1.61628		Aporrectodea caliginosa	-1.531	7	Not mention	0.581	5	4.304	0.159474	0.137276	1.49628	10.6248	0.496772	2.84249	0.342576	0.626426	2.408	13
Butachlor	3.71		3.19041	29.5	C	0.47093		Aporrectodea caliginosa	-1.531	7	Not mention	0.822	5	4.326	0.398177	0.344503	1.09889	7.39273	0.342731	6.74119	0.546431	0.38393	6	13
Butachlor	3.71		3.20837	29.5	D	0.401163		Aporrectodea caliginosa	-1.531	7	Not mention	0.862	5	4.376	0.448483	0.392512	1.04722	7.05219	0.326583	7.59601	0.580633	0.360253	6.77	13
Butachlor	3.71		3.29803	29.5	E	0.180233		Aporrectodea caliginosa	-1.531	7	Not mention	0.883	5	4.437	0.812048	0.720611	0.789388	5.57344	0.256685	13.0105	0.786086	0.262213	11.68	13
Myclobutanil	2.94		2.70613	54.5	A	1.77326		Aporrectodea caliginosa	-1.531	7	Not mention	0.952	5	3.62	0.322509	0.233496	1.19043	4.10018	1.7111	0.559004	0.269286	2.90303	0.342	13
Myclobutanil	2.94		2.71651	54.5	B	1.61628		Aporrectodea caliginosa	-1.531	7	Not mention	1.071	5	3.546	0.34547	0.245008	1.16056	3.98991	1.66402	0.586881	0.278905	2.79814	0.362	13
Myclobutanil	2.94		2.85469	54.5	C	0.47093		Aporrectodea caliginosa	-1.531	7	Not mention	1.112	5	3.576	0.862574	0.616913	0.763174	2.77618	1.14803	1.48802	0.444871	1.71495	0.962	13
Myclobutanil	2.94		2.87265	54.5	D	0.401163		Aporrectodea caliginosa	-1.531	7	Not mention	1.143	5	3.606	0.971552	0.700683	0.711504	2.6483	1.09394	1.69143	0.472716	1.60919	1.095	13
Myclobutanil	2.94		2.96231	54.5	E	0.180233		Aporrectodea caliginosa	-1.531	7	Not mention	1.184	5	3.654	1.75915	1.28558	0.453668	2.09298	0.859805	3.11189	0.639983	1.17126	2.078	13
Chlorpyrifos	4.7		3.47349	72.7	A	1.77326		Aporrectodea caliginosa	-1.531	7	Not mention	3.21	4	4.391	0.044083	0.0483922	1.95779	38.4634	4.12548	0.450772	0.430856	8.6308	0.219202	13
Chlorpyrifos	4.7		3.48387	72.7	B	1.61628		Aporrectodea caliginosa	-1.531	7	Not mention	3.241	4	4.446	0.0472216	0.0524868	1.92792	37.429	4.01197	0.489181	0.446245	8.31897	0.238	13
Chlorpyrifos	4.7		3.62205	72.7	C	0.47093		Aporrectodea caliginosa	-1.531	7	Not mention	2.782	4	4.487	0.117903	0.132258	1.53053	26.0431	2.76792	1.24163	0.71179	5.09862	0.6244	13
Chlorpyrifos	4.7		3.64001	72.7	D	0.401163		Aporrectodea caliginosa	-1.531	7	Not mention	2.753	4	4.513	0.132799	0.149831	1.47886	24.8435	2.63751	1.40794	0.756341	4.78418	0.711	13
Chlorpyrifos	4.7		3.72967	72.7	E	0.180233		Aporrectodea caliginosa	-1.531	7	Not mention	3.272	4	4.55	0.240454	0.273516	1.22103	19.6341	2.073	2.58232	1.02397	3.48221	1.333	13
Tebuconazole	3.7		3.08477	50.9	Beijing	1.16279		Eisenia fetida	-1.575	1	No	1.6264	10	9.65	0.411337	0.39694	1.3858	8.55945	1.26622	2.01	0.342969	1.91297	1.54	14
Tebuconazole	3.7		3.08477	50.9	Beijing	1.16279		Eisenia fetida	-1.575	3	Yes	1.8404	10	9.61	0.411337	0.395295	1.3858	8.55945	1.26622	2.61	0.342969	1.91297	1.72	14
Tebuconazole	3.7		3.08477	50.9	Beijing	1.16279		Eisenia fetida	-1.575	5	Yes	1.85467	10	9.36	0.411337	0.385011	1.3858	8.55945	1.26622	2.61	0.342969	1.91297	1.69	14
Tebuconazole	3.7		3.08477	50.9	Beijing	1.16279		Eisenia fetida	-1.575	7	Yes	1.82613	10	8.8	0.411337	0.361977	1.3858	8.55945	1.26622	2.53	0.342969	1.91297	1.601	14
Tebuconazole	3.7		3.08477	50.9	Beijing	1.16279		Eisenia fetida	-1.575	10	Yes	1.94027	10	8.37	0.411337	0.344289	1.3858	8.55945	1.26622	2.35	0.342969	1.91297	1.51	14
Tebuconazole	3.7		3.08477	50.9	Beijing	1.16279		Eisenia fetida	-1.575	14	Yes	1.64067	10	8.29	0.411337	0.340998	1.3858	8.55945	1.26622	2.309	0.342969	1.91297	1.488	14
Tebuconazole	3.7		3.08477	50.9	Beijing	1.16279		Eisenia fetida	-1.575	22	Yes	1.34107	10	7.94	0.411337	0.326602	1.3858	8.55945	1.26622	2.21	0.342969	1.91297	1.428	14
Tebuconazole	3.7		3.08477	50.9	Beijing	1.16279		Eisenia fetida	-1.575	29	Yes	1.42667	10	7.72	0.411337	0.317552	1.3858	8.55945	1.26622	2.15	0.342969	1.91297	1.382	14
Tebuconazole	3.7		3.08477	50.9	Beijing	1.16279		Eisenia fetida	-1.575	36	Yes	1.42667	10	7.28	0.411337	0.299453	1.3858	8.55945	1.26622	2.03	0.342969	1.91297	1.311	14
Tebuconazole	3.7		3.08477	50.9	Beijing	1.16279		Eisenia fetida	-1.575	1	No	9.4421	50	48.91	2.05669	2.01185	1.3858	8.55945	1.26622	9.5	0.342969	1.91297	7.772	14
Tebuconazole	3.7		3.08477	50.9	Beijing	1.16279		Eisenia fetida	-1.575	3	No	9.86488	50	47.97	2.05669	1.97318	1.3858	8.55945	1.26622	13.121	0.342969	1.91297	8.618	14
Tebuconazole	3.7		3.08477	50.9	Beijing	1.16279		Eisenia fetida	-1.575	5	Yes	13.388	50	47.35	2.05669	1.94768	1.3858	8.55945	1.26622	13.121	0.342969	1.91297	8.508	14
Tebuconazole	3.7		3.08477	50.9	Beijing	1.16279		Eisenia fetida	-1.575	7	Yes	14.0927	50	46.35	2.05669	1.90655	1.3858	8.55945	1.26622	12.99	0.342969	1.91297	8.3508	14
Tebuconazole	3.7		3.08477	50.9	Beijing	1.16279		Eisenia fetida	-1.575	10	Yes	14.5155	50	45.37	2.05669	1.86624	1.3858	8.55945	1.26622	12.66	0.342969	1.91297	8.16351	14
Tebuconazole	3.7		3.08477	50.9	Beijing	1.16279		Eisenia fetida	-1.575	14	Yes	14.5155	50	44.89	2.05669	1.84649	1.3858	8.55945	1.26622	12.5	0.342969	1.91297	8.05164	14
Tebuconazole	3.7		3.08477	50.9	Beijing	1.16279		Eisenia fetida	-1.575	22	Yes	13.529	50	42.38	2.05669	1.74325	1.3858	8.55945	1.26622	11.88	0.342969	1.91297	7.62	14
Tebuconazole	3.7		3.08477	50.9	Beijing	1.16279		Eisenia fetida	-1.575	29	Yes	14.2336	50	42.48	2.05669	1.74736	1.3858	8.55945	1.26622	11.81	0.342969	1.91297	7.61	14
Tebuconazole	3.7		3.08477	50.9	Beijing	1.16279		Eisenia fetida	-1.575	36	Yes	13.1062	50	41.89	2.05669	1.72309	1.3858	8.55945	1.26622	11.666	0.342969	1.91297	7.52	14
Chlorpyrifos	4.85		3.4835	72.7	Clay loam soil	2.90698		Lumbricus terrestris	-1.968	3	Yes	0.84525	25	25	0.164235	0.164235	2.18247	18.6777	4.78729	0.643088	0.111971	7.48933	0.37377	15
Chlorpyrifos	4.85		3.4835	72.7	Clay loam soil	2.90698		Lumbricus terrestris	-1.968	3	Yes	1.617	50	50	0.32847	0.32847	2.18247	18.6777	4.78729	1.28618	0.111971	7.48933	0.7477	15
Butachlor	3.71		3.08913	29.5	Agricultural soil	1.16279		Eisenia fetida	-1.575	7	Not mention	1.09	5	4.79	0.203614	0.195062	1.39016	8.66902	0.449894	3.59417	0.343886	0.531262	3.059	16
Butachlor	3.71		3.08913	29.5	Agricultural soil	1.16279		Allolobophora caliginosa	-1.531	7	Not mention	0.63	5	4.79	0.203614	0.195062	1.39016	9.64402	0.449894	3.99679	0.388067	0.549658	3.344	16
Myclobutanil	2.94		2.75341	54.5	Agricultural soil	1.16279		Eisenia fetida	-1.575	7	Not mention	1.6	4	3.89	0.352873	0.343169	1.05444	3.25546	1.50699	0.740628	0.279971	2.37306	0.46	16
Myclobutanil	2.94		2.75341	54.5	Agricultural soil	1.16279		Allolobophora caliginosa	-1.531	7	Not mention	1.4	4	3.89	0.352873	0.343169	1.05444	3.6216	1.50699	0.823592	0.315941	2.45523	0.501	16
Alpha-hexachlorocyclohexane	3.82		3.039	0	Forest Park	2.7907		Eisenia fetida	-1.575	1	No	0.0559413	0.0655	0.0620118	0.00124739	0.00118096	1.72024	12.8991	0.140622	0.015	0.254222	0.128603	0.0156	17
Alpha-hexachlorocyclohexane	3.82		3.039	0	Forest Park	2.7907		Eisenia fetida	-1.575	3	No	0.0963146	0.0655	0.0663088	0.00124739	0.00126279	1.72024	12.8991	0.140622	0.0401	0.254222	0.128603	0.0415	17
Alpha-hexachlorocyclohexane	3.82		3.039	0	Forest Park	2.7907		Eisenia fetida	-1.575	5	Yes	0.106584	0.0655	0.0628583	0.00124739	0.00119708	1.72024	12.8991	0.140622	0.059	0.254222	0.128603	0.0615	17
Alpha-hexachlorocyclohexane	3.82		3.039	0	Forest Park	2.7907		Eisenia fetida	-1.575	7	Yes	0.109866	0.0655	0.0699705	0.00124739	0.00133253	1.72024	12.8991	0.140622	0.0727	0.254222	0.128603	0.0765	17
Alpha-hexachlorocyclohexane	3.82		3.039	0	Forest Park	2.7907		Eisenia fetida	-1.575	11	Yes	0.0965332	0.0655	0.0623629	0.00124739	0.00118765	1.72024	12.8991	0.140622	0.09	0.254222	0.128603	0.0966	17
Alpha-hexachlorocyclohexane	3.82		3.039	0	Forest Park	2.7907		Eisenia fetida	-1.575	14	Yes	0.107907	0.0655	0.0652868	0.00124739	0.00124333	1.72024	12.8991	0.140622	0.098	0.254222	0.128603	0.107907	17
Alpha-hexachlorocyclohexane	3.82		3.039	0	Forest Park	2.7907		Eisenia fetida	-1.575	17	Yes	0.104223	0.0655	0.0604652	0.00124739	0.00115151	1.72024	12.8991	0.140622	0.101	0.254222	0.128603	0.1126	17
Alpha-hexachlorocyclohexane	3.82		3.039	0	Forest Park	2.7907		Eisenia fetida	-1.575	20	Yes	0.10269	0.0655	0.0549331	0.00124739	0.00104615	1.72024	12.8991	0.140622	0.101	0.254222	0.128603	0.1128	17
Fenvalerate	5.01		3.66144	59.3	Artificial soil	1.107		Eisenia fetida	-1.575	2	No	0.00953125	0.1	0.0924138	0.0011452	0.00105833	1.94112	44.6504	1.87276	0.025	0.495757	3.10193	0.0148	18
Fenvalerate	5.01		3.66144	59.3	Artificial soil	1.107		Eisenia fetida	-1.575	7	No	0.0234375	0.1	0.0744853	0.0011452	0.000853008	1.94112	44.6504	1.87276	0.0208	0.495757	3.10193	0.0121	18
Fenvalerate	5.01		3.66144	59.3	Artificial soil	1.107		Eisenia fetida	-1.575	14	No	0.0367188	0.1	0.0527459	0.0011452	0.000604047	1.94112	44.6504	1.87276	0.015	0.495757	3.10193	0.0086	18
Fenvalerate	5.01		3.66144	59.3	Artificial soil	1.107		Eisenia fetida	-1.575	28	No	0.0375	0.1	0.0436057	0.0011452	0.000499373	1.94112	44.6504	1.87276	0.012	0.495757	3.10193	0.007	18
Fenvalerate	5.01		3.66144	59.3	Artificial soil	1.107		Eisenia fetida	-1.575	42	Max	0.0396875	0.1	0.0296571	0.0011452	0.000339635	1.94112	44.6504	1.87276	0.0085	0.495757	3.10193	0.0048	18
Esfenvalerate	6.24		4.19772	59.3	Artificial soil	1.107		Eisenia fetida	-1.575	2	No	0.0178125	0.1	0.0876055	0.000333121	0.000291833	2.4774	213.448	1.87276	0.033	0.688524	3.10193	0.0196	18
Esfenvalerate	6.24		4.19772	59.3	Artificial soil	1.107		Eisenia fetida	-1.575	7	No	0.0279688	0.1	0.0689919	0.000333121	0.000229827	2.4774	213.448	1.87276	0.027	0.688524	3.10193	0.0155	18
Esfenvalerate	6.24		4.19772	59.3	Artificial soil	1.107		Eisenia fetida	-1.575	14	Yes	0.0321875	0.1	0.044849	0.000333121	0.000149402	2.4774	213.448	1.87276	0.018	0.688524	3.10193	0.0103	18
Esfenvalerate	6.24		4.19772	59.3	Artificial soil	1.107		Eisenia fetida	-1.575	28	Yes	0.0310937	0.1	0.0391407	0.000333121	0.000130386	2.4774	213.448	1.87276	0.015	0.688524	3.10193	0.0087	18
Esfenvalerate	6.24		4.19772	59.3	Artificial soil	1.107		Eisenia fetida	-1.575	42	Yes	0.0265625	0.1	0.0330906	0.000333121	0.000110232	2.4774	213.448	1.87276	0.0127	0.688524	3.10193	0.0074	18
Furalaxyl	2.7		2.59541	59.8	Beijing	1.87209		Eisenia fetida	-1.575	1	No	3.74569	10	9.73563	0.788375	0.767533	1.10327	2.75972	2.24732	0.857	0.219265	3.93748	0.533	19
Furalaxyl	2.7		2.59541	59.8	Beijing	1.87209		Eisenia fetida	-1.575	2	No	4.4669	10	9.76724	0.788375	0.770025	1.10327	2.75972	2.24732	0.933	0.219265	3.93748	0.543	19
Furalaxyl	2.7		2.59541	59.8	Beijing	1.87209		Eisenia fetida	-1.575	3	No	4.4569	10	9.35632	0.788375	0.737629	1.10327	2.75972	2.24732	0.923	0.219265	3.93748	0.53	19
Furalaxyl	2.7		2.59541	59.8	Beijing	1.87209		Eisenia fetida	-1.575	5	Yes	5.02586	10	9.38793	0.788375	0.740121	1.10327	2.75972	2.24732	0.911	0.219265	3.93748	0.52	19
Furalaxyl	2.7		2.59541	59.8	Beijing	1.87209		Eisenia fetida	-1.575	7	Yes	5.31034	10	9.00862	0.788375	0.710217	1.10327	2.75972	2.24732	0.88	0.219265	3.93748	0.51	19
Furalaxyl	2.7		2.59541	59.8	Beijing	1.87209		Eisenia fetida	-1.575	10	Yes	5.62644	10	8.85057	0.788375	0.697758	1.10327	2.75972	2.24732	0.86	0.219265	3.93748	0.494	19
Furalaxyl	2.7		2.59541	59.8	Beijing	1.87209		Eisenia fetida	-1.575	14	Yes	4.58333	10	8.69253	0.788375	0.685298	1.10327	2.75972	2.24732	0.84	0.219265	3.93748	0.484	19
Furalaxyl	2.7		2.59541	59.8	Beijing	1.87209		Eisenia fetida	-1.575	21	No	3.60345	10	7.96552	0.788375	0.627982	1.10327	2.75972	2.24732	0.78	0.219265	3.93748	0.446	19
Furalaxyl	2.7		2.59541	59.8	Beijing	1.87209		Eisenia fetida	-1.575	31	No	3.47701	10	7.74425	0.788375	0.610538	1.10327	2.75972	2.24732	0.75	0.219265	3.93748	0.432	19
PCB 153	6.92		4.44614	0	Czech Republic	1.7		Eisenia andrei	-1.575	10	Yes	1.20126	0.505	0.409393	0.00061827	0.000501219	2.91211	575.077	0.121132	1.834	0.70185	0.105631	1.953	20
PCB 153	6.92		4.44614	0	Czech Republic	1.7		Eisenia andrei	-1.575	10	Yes	2.01772	0.505	0.424866	0.00061827	0.000520163	2.91211	575.077	0.121132	1.87	0.70185	0.105631	2	20
PCB 153	6.92		4.44614	0	Czech Republic	1.7		Eisenia andrei	-1.575	10	Yes	1.74731	0.505	0.420754	0.00061827	0.000515128	2.91211	575.077	0.121132	1.87	0.70185	0.105631	1.974	20
Lindane	3.72		3.05094	0	Czech Republic	1.7		Eisenia andrei	-1.575	10	Yes	1.84516	0.453	0.3601	0.013778	0.0109524	1.51691	9.81765	0.121132	0.685	0.298621	0.105631	0.7341	20
Lindane	3.72		3.05094	0	Czech Republic	1.7		Eisenia andrei	-1.575	10	Yes	1.85196	0.453	0.461977	0.013778	0.014051	1.51691	9.81765	0.121132	0.789	0.298621	0.105631	0.84486	20
Lindane	3.72		3.05094	0	Czech Republic	1.7		Eisenia andrei	-1.575	10	Yes	2.40108	0.453	0.429959	0.013778	0.0130772	1.51691	9.81765	0.121132	0.764	0.298621	0.105631	0.8147	20
p,p’-DDT	6.63		4.3197	0	Czech Republic	1.7		Eisenia andrei	-1.575	10	Yes	1.79369	0.43	0.351895	0.000704361	0.000576421	2.78567	397.673	0.121132	1.45	0.649548	0.105631	1.54	20
p,p’-DDT	6.63		4.3197	0	Czech Republic	1.7		Eisenia andrei	-1.575	10	Yes	3.08508	0.43	0.404778	0.000704361	0.000663045	2.78567	397.673	0.121132	1.56	0.649548	0.105631	1.674	20
p,p’-DDT	6.63		4.3197	0	Czech Republic	1.7		Eisenia andrei	-1.575	10	Yes	2.86255	0.43	0.345564	0.000704361	0.00056605	2.78567	397.673	0.121132	1.44	0.649548	0.105631	1.526	20
Tebuconazole	3.7		2.22377	50.9	LUFA2.4	1.99		Eisenia andrei	-1.575	1	No	0.0540773	1	0.849173	0.17452	0.148198	0.758155	0.96933	1.4885	0.08	0.171352	2.36782	0.06	21
Tebuconazole	3.7		2.22377	50.9	LUFA2.4	1.99		Eisenia andrei	-1.575	3	No	0.0858369	1	0.851655	0.17452	0.148631	0.758155	0.96933	1.4885	0.096	0.171352	2.36782	0.0616	21
Tebuconazole	3.7		2.22377	50.9	LUFA2.4	1.99		Eisenia andrei	-1.575	5	No	0.135622	1	0.829319	0.17452	0.144733	0.758155	0.96933	1.4885	0.095	0.171352	2.36782	0.0604	21
Tebuconazole	3.7		2.22377	50.9	LUFA2.4	1.99		Eisenia andrei	-1.575	7	No	0.164807	1	0.749075	0.17452	0.130729	0.758155	0.96933	1.4885	0.088	0.171352	2.36782	0.055	21
Tebuconazole	3.7		2.22377	50.9	LUFA2.4	1.99		Eisenia andrei	-1.575	10	Yes	0.100429	1	0.645669	0.17452	0.112682	0.758155	0.96933	1.4885	0.075	0.171352	2.36782	0.047	21
Tebuconazole	3.7		2.22377	50.9	LUFA2.4	1.99		Eisenia andrei	-1.575	14	Yes	0.124464	1	0.715985	0.17452	0.124954	0.758155	0.96933	1.4885	0.08	0.171352	2.36782	0.051	21
Tebuconazole	3.7		2.22377	50.9	LUFA2.4	1.99		Eisenia andrei	-1.575	18	Yes	0.109013	1	0.663869	0.17452	0.115858	0.758155	0.96933	1.4885	0.077	0.171352	2.36782	0.0482	21
Tebuconazole	3.7		2.22377	50.9	LUFA2.4	1.99		Eisenia andrei	-1.575	22	No	0.0635193	1	0.653942	0.17452	0.114126	0.758155	0.96933	1.4885	0.075	0.171352	2.36782	0.0474	21
Tebuconazole	3.7		2.22377	50.9	LUFA2.4	1.99		Eisenia andrei	-1.575	26	No	0.0703863	1	0.548054	0.17452	0.0956463	0.758155	0.96933	1.4885	0.064	0.171352	2.36782	0.0405	21
Tebuconazole	3.7		2.22377	50.9	LUFA2.4	1.99		Eisenia andrei	-1.575	30	No	0.0540773	1	0.606788	0.17452	0.105897	0.758155	0.96933	1.4885	0.068	0.171352	2.36782	0.044	21
Tebuconazole	3.7		2.57786	50.9	LUFA2.1	0.71		Eisenia andrei	-1.575	1	No	0.0686695	1	0.798457	0.21645	0.172826	0.664642	1.43594	1.0915	0.161	0.292975	1.57273	0.127	21
Tebuconazole	3.7		2.57786	50.9	LUFA2.1	0.71		Eisenia andrei	-1.575	3	No	0.334764	1	0.844589	0.21645	0.182811	0.664642	1.43594	1.0915	0.222	0.292975	1.57273	0.1544	21
Tebuconazole	3.7		2.57786	50.9	LUFA2.1	0.71		Eisenia andrei	-1.575	5	Yes	0.438627	1	0.736949	0.21645	0.159513	0.664642	1.43594	1.0915	0.217	0.292975	1.57273	0.141	21
Tebuconazole	3.7		2.57786	50.9	LUFA2.1	0.71		Eisenia andrei	-1.575	7	Yes	0.422318	1	0.650837	0.21645	0.140874	0.664642	1.43594	1.0915	0.195	0.292975	1.57273	0.1255	21
Tebuconazole	3.7		2.57786	50.9	LUFA2.1	0.71		Eisenia andrei	-1.575	10	Yes	0.404292	1	0.618545	0.21645	0.133884	0.664642	1.43594	1.0915	0.18	0.292975	1.57273	0.117	21
Tebuconazole	3.7		2.57786	50.9	LUFA2.1	0.71		Eisenia andrei	-1.575	14	No	0.309013	1	0.634691	0.21645	0.137379	0.664642	1.43594	1.0915	0.18	0.292975	1.57273	0.1177	21
Tebuconazole	3.7		2.57786	50.9	LUFA2.1	0.71		Eisenia andrei	-1.575	18	No	0.202575	1	0.645455	0.21645	0.139709	0.664642	1.43594	1.0915	0.183	0.292975	1.57273	0.1198	21
Tebuconazole	3.7		2.57786	50.9	LUFA2.1	0.71		Eisenia andrei	-1.575	22	No	0.20515	1	0.559343	0.21645	0.12107	0.664642	1.43594	1.0915	0.167	0.292975	1.57273	0.1081	21
Tebuconazole	3.7		2.57786	50.9	LUFA2.1	0.71		Eisenia andrei	-1.575	26	No	0.104721	1	0.540891	0.21645	0.117076	0.664642	1.43594	1.0915	0.155	0.292975	1.57273	0.105	21
Tebuconazole	3.7		2.57786	50.9	LUFA2.1	0.71		Eisenia andrei	-1.575	30	No	0.0618026	1	0.547041	0.21645	0.118407	0.664642	1.43594	1.0915	0.155	0.292975	1.57273	0.1015	21
Tebuconazole	3.7		2.22377	50.9	LUFA2.4	1.99		Lumbricus terrestris	-1.968	1	No	0.0214592	1	0.580566	0.17452	0.10132	0.758155	0.374141	1.4885	0.026	0.0582159	1.74703	0.02	21
Tebuconazole	3.7		2.22377	50.9	LUFA2.4	1.99		Lumbricus terrestris	-1.968	3	No	0.048927	1	0.581698	0.17452	0.101518	0.758155	0.374141	1.4885	0.0257	0.0582159	1.74703	0.0194	21
Tebuconazole	3.7		2.22377	50.9	LUFA2.4	1.99		Lumbricus terrestris	-1.968	5	No	0.0600858	1	0.58	0.17452	0.101222	0.758155	0.374141	1.4885	0.0257	0.0582159	1.74703	0.0192	21
Tebuconazole	3.7		2.22377	50.9	LUFA2.4	1.99		Lumbricus terrestris	-1.968	7	No	0.0772532	1	0.536995	0.17452	0.0937164	0.758155	0.374141	1.4885	0.0246	0.0582159	1.74703	0.0182	21
Tebuconazole	3.7		2.22377	50.9	LUFA2.4	1.99		Lumbricus terrestris	-1.968	10	Yes	0.0549356	1	0.499083	0.17452	0.0871	0.758155	0.374141	1.4885	0.0222	0.0582159	1.74703	0.0167	21
Tebuconazole	3.7		2.22377	50.9	LUFA2.4	1.99		Lumbricus terrestris	-1.968	14	Yes	0.0497854	1	0.512663	0.17452	0.0894701	0.758155	0.374141	1.4885	0.0224	0.0582159	1.74703	0.017	21
Tebuconazole	3.7		2.22377	50.9	LUFA2.4	1.99		Lumbricus terrestris	-1.968	18	Yes	0.0454936	1	0.427785	0.17452	0.0746571	0.758155	0.374141	1.4885	0.019	0.0582159	1.74703	0.0147	21
Tebuconazole	3.7		2.22377	50.9	LUFA2.4	1.99		Lumbricus terrestris	-1.968	22	Yes	0.0480687	1	0.491727	0.17452	0.0858162	0.758155	0.374141	1.4885	0.0211	0.0582159	1.74703	0.016	21
Tebuconazole	3.7		2.22377	50.9	LUFA2.4	1.99		Lumbricus terrestris	-1.968	26	No	0.0351931	1	0.445327	0.17452	0.0777185	0.758155	0.374141	1.4885	0.02	0.0582159	1.74703	0.015	21
Tebuconazole	3.7		2.22377	50.9	LUFA2.4	1.99		Lumbricus terrestris	-1.968	30	No	0.0386266	1	0.423824	0.17452	0.0739659	0.758155	0.374141	1.4885	0.019	0.0582159	1.74703	0.0142	21
Tebuconazole	3.7		2.57786	50.9	LUFA2.1	0.71		Lumbricus terrestris	-1.968	1	No	0.0600858	1	0.609405	0.21645	0.131906	0.664642	0.554244	1.0915	0.06	0.0995363	1.1604	0.0454	21
Tebuconazole	3.7		2.57786	50.9	LUFA2.1	0.71		Lumbricus terrestris	-1.968	3	No	0.0927039	1	0.568195	0.21645	0.122986	0.664642	0.554244	1.0915	0.0633	0.0995363	1.1604	0.0494	21
Tebuconazole	3.7		2.57786	50.9	LUFA2.1	0.71		Lumbricus terrestris	-1.968	5	No	0.0806867	1	0.513873	0.21645	0.111228	0.664642	0.554244	1.0915	0.06	0.0995363	1.1604	0.046	21
Tebuconazole	3.7		2.57786	50.9	LUFA2.1	0.71		Lumbricus terrestris	-1.968	7	Max	0.206867	1	0.516371	0.21645	0.111769	0.664642	0.554244	1.0915	0.057	0.0995363	1.1604	0.0444	21
Tebuconazole	3.7		2.57786	50.9	LUFA2.1	0.71		Lumbricus terrestris	-1.968	10	No	0.109871	1	0.519493	0.21645	0.112444	0.664642	0.554244	1.0915	0.057	0.0995363	1.1604	0.0444	21
Pyrene	4.88		3.56561	0	S1	1.57		Eisenia andrei	-1.575	7	No	0.774727	12.763	4.87222	0.128504	0.0490557	1.99704	41.9415	0.118266	16.66	0.419502	0.102347	17.49	2
Pyrene	4.88		3.56561	0	S1	1.57		Eisenia andrei	-1.575	9	No	0.902631	12.763	5.51495	0.128504	0.055527	1.99704	41.9415	0.118266	17.01	0.419502	0.102347	18.248	2
Pyrene	4.88		3.56561	0	S1	1.57		Eisenia andrei	-1.575	13	No	1.12881	12.763	5.51495	0.128504	0.055527	1.99704	41.9415	0.118266	18	0.419502	0.102347	19.68	2
Pyrene	4.88		3.56561	0	S1	1.57		Eisenia andrei	-1.575	21	No	0.664216	12.763	4.57016	0.128504	0.0460145	1.99704	41.9415	0.118266	17.8	0.419502	0.102347	20.05	2
Pyrene	4.88		3.36628	0	S2	9.3		Eisenia andrei	-1.575	7	No	0.262426	3.56437	2.98153	0.00958712	0.00801944	2.57029	70.7736	0.202026	2.28	0.213901	0.207392	2.52	2
Pyrene	4.88		3.36628	0	S2	9.3		Eisenia andrei	-1.575	9	No	0.207103	3.56437	3.02361	0.00958712	0.00813264	2.57029	70.7736	0.202026	2.47	0.213901	0.207392	2.73	2
Pyrene	4.88		3.36628	0	S2	9.3		Eisenia andrei	-1.575	13	No	0.235605	3.56437	2.72695	0.00958712	0.0073347	2.57029	70.7736	0.202026	2.55	0.213901	0.207392	2.84	2
Pyrene	4.88		3.36628	0	S2	9.3		Eisenia andrei	-1.575	21	No	0.230135	3.56437	2.082	0.00958712	0.00559998	2.57029	70.7736	0.202026	2.24	0.213901	0.207392	2.46	2
Phenanthrene	4.46		3.51763	0	S1	0.47		Eisenia fetida	-1.575	7	No	2.14704	7.81727	0.458297	0.293629	0.0172143	1.42526	17.2414	0.0822613	12.06	0.592039	0.0634056	12.014	8
Phenanthrene	4.46		3.51763	0	S1	0.47		Eisenia fetida	-1.575	9	No	0.184431	7.81727	0.3	0.293629	0.0112685	1.42526	17.2414	0.0822613	10.56	0.592039	0.0634056	11.0251	8
Phenanthrene	4.46		3.51763	0	S1	0.47		Eisenia fetida	-1.575	11	No	0.0703807	7.81727	0.0848415	0.293629	0.00318678	1.42526	17.2414	0.0822613	9.28	0.592039	0.0634056	9.962	8
Phenanthrene	4.46		3.38393	0	S2	1.55		Eisenia fetida	-1.575	7	Max	4.19989	6.62	2.62351	0.102582	0.0406534	1.80979	24.4903	0.11781	7.77	0.376819	0.101828	8.18	8
Phenanthrene	4.46		3.38393	0	S2	1.55		Eisenia fetida	-1.575	9	No	1.38862	6.62	2.62351	0.102582	0.0406534	1.80979	24.4903	0.11781	7.92	0.376819	0.101828	8.47	8
Phenanthrene	4.46		3.38393	0	S2	1.55		Eisenia fetida	-1.575	11	No	0.510667	6.62	1.32191	0.102582	0.020484	1.80979	24.4903	0.11781	7.53	0.376819	0.101828	8.2	8
Phenanthrene	4.46		3.3623	0	S3	1.88		Eisenia fetida	-1.575	7	No	5.36745	6.59923	3.39378	0.0886152	0.0455721	1.87199	25.9208	0.124858	7.17	0.350263	0.109937	7.565	8
Phenanthrene	4.46		3.3623	0	S3	1.88		Eisenia fetida	-1.575	9	Yes	8.55256	6.59923	2.83908	0.0886152	0.0381234	1.87199	25.9208	0.124858	7.51	0.350263	0.109937	8.04	8
Phenanthrene	4.46		3.3623	0	S3	1.88		Eisenia fetida	-1.575	11	Yes	6.76353	6.59923	2.39078	0.0886152	0.0321036	1.87199	25.9208	0.124858	7.44	0.350263	0.109937	8.1	8
Phenanthrene	4.46		3.3264	0	S4	2.59		Eisenia fetida	-1.575	7	No	0.332899	9.08779	0.507601	0.0962121	0.00537395	1.97523	28.4821	0.137498	3.64	0.310249	0.124849	3.94	8
Phenanthrene	4.46		3.3264	0	S4	2.59		Eisenia fetida	-1.575	9	No	0.113207	9.08779	0.384124	0.0962121	0.0040667	1.97523	28.4821	0.137498	3.03	0.310249	0.124849	3.19	8
Phenanthrene	4.46		3.3264	0	S4	2.59		Eisenia fetida	-1.575	11	No	0.0558073	9.08779	0.201524	0.0962121	0.00213353	1.97523	28.4821	0.137498	2.41	0.310249	0.124849	2.73	8
Phenanthrene	4.46		3.20173	0	S5	7.88		Eisenia fetida	-1.575	7	No	1.52493	7.8	3.24107	0.036167	0.0150281	2.33378	39.5089	0.192198	2.97	0.203586	0.194189	3.27	8
Phenanthrene	4.46		3.20173	0	S5	7.88		Eisenia fetida	-1.575	9	No	0.742113	7.8	2	0.036167	0.00927358	2.33378	39.5089	0.192198	2.77	0.203586	0.194189	3.05	8
Phenanthrene	4.46		3.20173	0	S5	7.88		Eisenia fetida	-1.575	11	No	0.303725	7.8	1	0.036167	0.00463679	2.33378	39.5089	0.192198	2.32	0.203586	0.194189	2.558	8
Phenanthrene	4.46		3.09631	0	S6	20.19		Eisenia fetida	-1.575	7	No	0.837031	5.80352	3.02584	0.0133881	0.0069803	2.63697	52.1042	0.255117	1.37	0.142573	0.282127	1.51	8
Phenanthrene	4.46		3.09631	0	S6	20.19		Eisenia fetida	-1.575	9	No	0.698148	5.80352	2.08847	0.0133881	0.0048179	2.63697	52.1042	0.255117	1.29	0.142573	0.282127	1.41	8
Phenanthrene	4.46		3.09631	0	S6	20.19		Eisenia fetida	-1.575	11	No	0.445349	5.80352	1.54749	0.0133881	0.00356991	2.63697	52.1042	0.255117	1.118	0.142573	0.282127	1.18	8
Pyrene	4.88		3.70075	0	S1	0.47		Eisenia fetida	-1.575	7	Max	26.02	6.67266	4.46938	0.164408	0.110121	1.60838	29.4162	0.0822613	21.72	0.662309	0.0634056	21.19	8
Pyrene	4.88		3.70075	0	S1	0.47		Eisenia fetida	-1.575	9	No	8.62573	6.67266	2.83663	0.164408	0.0698919	1.60838	29.4162	0.0822613	23.27	0.662309	0.0634056	23.133	8
Pyrene	4.88		3.70075	0	S1	0.47		Eisenia fetida	-1.575	11	No	4.64048	6.67266	1.85406	0.164408	0.0456823	1.60838	29.4162	0.0822613	22.85	0.662309	0.0634056	23.3	8
Pyrene	4.88		3.56705	0	S2	1.55		Eisenia fetida	-1.575	7	Yes	6.42074	6.94791	4.4404	0.0706233	0.0451353	1.99291	41.7837	0.11781	11.91	0.421544	0.101828	12.329	8
Pyrene	4.88		3.56705	0	S2	1.55		Eisenia fetida	-1.575	9	Yes	5.93351	6.94791	4.24653	0.0706233	0.0431647	1.99291	41.7837	0.11781	12.6	0.421544	0.101828	13.333	8
Pyrene	4.88		3.56705	0	S2	1.55		Eisenia fetida	-1.575	11	Yes	6.04657	6.94791	3.73914	0.0706233	0.0380071	1.99291	41.7837	0.11781	12.96	0.421544	0.101828	13.96	8
Pyrene	4.88		3.54542	0	S3	1.88		Eisenia fetida	-1.575	7	No	21.8958	7.06381	5.1199	0.0622206	0.0450979	2.05511	44.2243	0.124858	10.48	0.391835	0.109937	11.07	8
Pyrene	4.88		3.54542	0	S3	1.88		Eisenia fetida	-1.575	9	Yes	27.9247	7.06381	4.8709	0.0622206	0.0429047	2.05511	44.2243	0.124858	11.56	0.391835	0.109937	12.28	8
Pyrene	4.88		3.54542	0	S3	1.88		Eisenia fetida	-1.575	11	Yes	25.5556	7.06381	4.58709	0.0622206	0.0404047	2.05511	44.2243	0.124858	12.21	0.391835	0.109937	13.24	8
Pyrene	4.88		3.50952	0	S4	2.59		Eisenia fetida	-1.575	7	Yes	4.23478	7.60908	3.21788	0.0528425	0.0223471	2.15835	48.5942	0.137498	7.4	0.347073	0.124849	7.94	8
Pyrene	4.88		3.50952	0	S4	2.59		Eisenia fetida	-1.575	9	Yes	2.44294	7.60908	1.70435	0.0528425	0.0118361	2.15835	48.5942	0.137498	6.98	0.347073	0.124849	7.626	8
Pyrene	4.88		3.50952	0	S4	2.59		Eisenia fetida	-1.575	11	Yes	1.27249	7.60908	1.03078	0.0528425	0.00715841	2.15835	48.5942	0.137498	6.16	0.347073	0.124849	6.77	8
Pyrene	4.88		3.38485	0	S5	7.88		Eisenia fetida	-1.575	7	Yes	4.482	8.9363	3.98868	0.0271804	0.0121318	2.5169	67.4075	0.192198	4.28	0.22775	0.194189	4.72	8
Pyrene	4.88		3.38485	0	S5	7.88		Eisenia fetida	-1.575	9	Yes	4.54997	8.9363	3.85058	0.0271804	0.0117118	2.5169	67.4075	0.192198	4.25	0.22775	0.194189	4.68	8
Pyrene	4.88		3.38485	0	S5	7.88		Eisenia fetida	-1.575	11	No	3.13347	8.9363	3.75058	0.0271804	0.0114076	2.5169	67.4075	0.192198	4.18	0.22775	0.194189	4.61	8
Pyrene	4.88		3.27943	0	S6	20.19		Eisenia fetida	-1.575	7	Yes	1.04484	5.28133	3.55792	0.00799194	0.00538399	2.82009	88.8968	0.255117	1.755	0.159495	0.282127	1.94	8
Pyrene	4.88		3.27943	0	S6	20.19		Eisenia fetida	-1.575	9	Yes	0.745129	5.28133	2.55152	0.00799194	0.00386107	2.82009	88.8968	0.255117	1.67	0.159495	0.282127	1.81	8
Pyrene	4.88		3.27943	0	S6	20.19		Eisenia fetida	-1.575	11	Yes	0.635949	5.28133	1.99225	0.00799194	0.00301476	2.82009	88.8968	0.255117	1.488	0.159495	0.282127	1.579	8
Phenanthrene	4.46		3.38037	0	AS1	1.6		Eisenia andrei	-1.575	21	Yes	0.55693	5.96301	5.57901	0.0902503	0.0844384	1.82002	24.72	0.118942	16.4	0.372316	0.103119	17.65	10
Phenanthrene	4.46		3.29591	0	AS2	3.4		Eisenia andrei	-1.575	21	Yes	0.611	5.74629	5.25013	0.049713	0.0454206	2.06292	30.8553	0.149234	9.2	0.279875	0.139092	10.26	10
Phenanthrene	4.46		3.12738	0	AS3	15.3		Eisenia andrei	-1.575	21	Yes	0.401914	4.90223	4.48833	0.0138929	0.0127199	2.5476	48.0229	0.234685	2.628	0.158358	0.252713	2.848	10
Pyrene	4.88		3.56349	0	AS1	1.6		Eisenia andrei	-1.575	21	Yes	4.9053	5.99878	5.54867	0.059556	0.0550873	2.00314	42.1756	0.118942	18.41	0.416507	0.103119	20.42	10
Pyrene	4.88		3.47903	0	AS2	3.4		Eisenia andrei	-1.575	21	Yes	3.60165	6.9449	5.16512	0.039412	0.0293119	2.24604	52.6432	0.149234	10.82	0.313094	0.139092	14.926	10
Pyrene	4.88		3.3105	0	AS3	15.3		Eisenia andrei	-1.575	21	Yes	0.974121	5.65825	3.84403	0.0105187	0.00714605	2.73072	81.9335	0.234685	2.696	0.177154	0.252713	2.9	10
Phenanthrene	4.46		3.37358	0	Czech Republic	1.7		Eisenia andrei	-1.575	10	Yes	1.82798	4.937	0.252119	0.0714348	0.00364797	1.83955	25.1647	0.121132	4.5	0.363867	0.105631	4.879	20
Phenanthrene	4.46		3.37358	0	Czech Republic	1.7		Eisenia andrei	-1.575	10	Yes	0.996063	4.937	0.531767	0.0714348	0.00769428	1.83955	25.1647	0.121132	4.89	0.363867	0.105631	5.29	20
Phenanthrene	4.46		3.37358	0	Czech Republic	1.7		Eisenia andrei	-1.575	10	Yes	0.21134	4.937	0.26291	0.0714348	0.00380411	1.83955	25.1647	0.121132	4.42	0.363867	0.105631	4.937	20
Pyrene	4.88		3.5567	0	Czech Republic	1.7		Eisenia andrei	-1.575	10	Yes	11.6128	3.687	1.70108	0.0349945	0.0161455	2.02267	42.9344	0.121132	5.9	0.407055	0.105631	6.34	20
Pyrene	4.88		3.5567	0	Czech Republic	1.7		Eisenia andrei	-1.575	10	Yes	7.76959	3.687	1.68982	0.0349945	0.0160386	2.02267	42.9344	0.121132	5.88	0.407055	0.105631	6.32	20
Pyrene	4.88		3.5567	0	Czech Republic	1.7		Eisenia andrei	-1.575	10	Yes	5.31071	3.687	1.47777	0.0349945	0.014026	2.02267	42.9344	0.121132	5.57	0.407055	0.105631	6.009	20
Phenanthrene	4.46		3.36717	0	NS1	1.8		Eisenia fetida	-1.575	10	Yes	2.49969	6.73747	4.71546	0.0934382	0.0653961	1.85797	25.5914	0.123234	11.268	0.356077	0.108056	12.07	7
Phenanthrene	4.46		3.24	0	NS2	5.6		Eisenia fetida	-1.575	10	Yes	1.80807	6.51111	5.17616	0.0388991	0.0309237	2.22372	35.7328	0.17342	5.736	0.231693	0.169565	6.317	7
Phenanthrene	4.46		3.14914	0	NS3	12.6		Eisenia fetida	-1.575	10	Yes	1.22556	6.8217	5.16819	0.0223284	0.0169162	2.48503	45.3574	0.221363	3.41	0.170438	0.233966	3.749	7
Phenanthrene	4.46		3.36111	0	AS1	1.9		Eisenia fetida	-1.575	10	Yes	1.81503	6.70693	5.23057	0.089357	0.0696874	1.8754	26.0016	0.125256	11.45	0.348862	0.1104	12.276	7
Phenanthrene	4.46		3.24407	0	AS2	5.4		Eisenia fetida	-1.575	10	Yes	1.40366	6.98602	3.97165	0.0428779	0.0243767	2.212	35.3526	0.171532	5.258	0.234905	0.167134	5.79	7
Phenanthrene	4.46		3.15093	0	AS3	12.4		Eisenia fetida	-1.575	10	Yes	0.742149	6.43959	3.13959	0.0213294	0.0103991	2.47988	45.1445	0.2203	2.55	0.171474	0.232484	2.797	7
Pyrene	4.88		3.55029	0	NS1	1.8		Eisenia fetida	-1.575	10	Yes	10.0125	4.87299	4.02232	0.0443305	0.0365919	2.04109	43.6623	0.123234	10.013	0.39834	0.108056	10.64	7
Pyrene	4.88		3.42312	0	NS2	5.6		Eisenia fetida	-1.575	10	Yes	5.92001	4.25734	3.61122	0.0166841	0.014152	2.40684	60.9649	0.17342	4.372	0.259193	0.169565	4.8	7
Pyrene	4.88		3.33226	0	NS3	12.6		Eisenia fetida	-1.575	10	Yes	1.12727	5.15479	4.06231	0.0110677	0.00872203	2.66815	77.3859	0.221363	2.957	0.190667	0.233966	3.251	7
Pyrene	4.88		3.54423	0	AS1	1.9		Eisenia fetida	-1.575	10	Yes	9.02287	4.71335	3.92137	0.0411921	0.0342707	2.05852	44.3621	0.125256	9.362	0.390269	0.1104	10.03	7
Pyrene	4.88		3.42719	0	AS2	5.4		Eisenia fetida	-1.575	10	Yes	3.82567	4.83761	3.40879	0.0194767	0.0137241	2.39512	60.3163	0.171532	4.56	0.262786	0.167134	5.02	7
Pyrene	4.88		3.33405	0	AS3	12.4		Eisenia fetida	-1.575	10	Yes	1.35203	4.54511	3.1741	0.0098752	0.00689639	2.663	77.0225	0.2203	2.45	0.191826	0.232484	2.689	7
Phenanthrene	4.46		3.51763	0	S1	0.47		Eisenia fetida	-1.575	3	Max	32.2266	7.81727	4.14973	0.293629	0.15587	1.42526	17.2414	0.0822613	10.27	0.592039	0.0634056	9.69	8
Phenanthrene	4.46		3.38393	0	S2	1.55		Eisenia fetida	-1.575	3	No	6.1522	6.62	4.81136	0.102582	0.0745558	1.80979	24.4903	0.11781	5.5	0.376819	0.101828	5.596	8
Phenanthrene	4.46		3.3623	0	S3	1.88		Eisenia fetida	-1.575	3	No	9.91041	6.59923	4.49869	0.0886152	0.0604089	1.87199	25.9208	0.124858	4.94	0.350263	0.109937	4.98	8
Phenanthrene	4.46		3.3264	0	S4	2.59		Eisenia fetida	-1.575	3	Max	4.14373	9.08779	2.45184	0.0962121	0.0259575	1.97523	28.4821	0.137498	4.15	0.310249	0.124849	4.31	8
Phenanthrene	4.46		3.20173	0	S5	7.88		Eisenia fetida	-1.575	3	Max	2.95115	7.8	4.09232	0.036167	0.0189752	2.33378	39.5089	0.192198	2.43	0.203586	0.194189	2.68	8
Phenanthrene	4.46		3.09631	0	S6	20.19		Eisenia fetida	-1.575	3	Max	1.40347	5.80352	3.464	0.0133881	0.00799111	2.63697	52.1042	0.255117	1.14	0.142573	0.282127	1.299	8
Pyrene	4.88		3.70075	0	S1	0.47		Eisenia fetida	-1.575	3	No	17.7067	6.67266	6.04852	0.164408	0.149029	1.60838	29.4162	0.0822613	12.8	0.662309	0.0634056	11.68	8
Pyrene	4.88		3.56705	0	S2	1.55		Eisenia fetida	-1.575	3	No	4.15257	6.94791	6.46583	0.0706233	0.0657231	1.99291	41.7837	0.11781	7.29	0.421544	0.101828	7.41	8
Pyrene	4.88		3.54542	0	S3	1.88		Eisenia fetida	-1.575	3	No	15.5552	7.06381	5.73536	0.0622206	0.0505191	2.05511	44.2243	0.124858	6.28	0.391835	0.109937	6.289	8
Pyrene	4.88		3.50952	0	S4	2.59		Eisenia fetida	-1.575	3	No	5.51246	7.60908	5.34233	0.0528425	0.0371007	2.15835	48.5942	0.137498	5.25	0.347073	0.124849	5.52	8
Pyrene	4.88		3.38485	0	S5	7.88		Eisenia fetida	-1.575	3	No	5.18905	8.9363	5.75256	0.0271804	0.0174968	2.5169	67.4075	0.192198	3.45	0.22775	0.194189	3.759	8
Pyrene	4.88		3.27943	0	S6	20.19		Eisenia fetida	-1.575	3	Yes	1.44103	5.28133	4.16215	0.00799194	0.00629835	2.82009	88.8968	0.255117	1.299	0.159495	0.282127	1.51	8
log Kow, log Dow and TPSA are octanol-water partition coefficient, octanol/water partition coefficient corrected by soil pH and fragment-based polar surface area from N, O, S, P polar coefficients, respectively, calculated by the ACD/ILab software (v5.0.0.184); TOC is the soil organic carbon content, and a conversion factor of 1.72 was used to convert organic carbon content to organic matter cont…
Reference
1. Svobodová, M.; Šmídová, K.; Hvězdová, M.; Hofman, J. Uptake kinetics of pesticides chlorpyrifos and tebuconazole in the earthworm Eisenia andrei in two different soils. Environ. Pollut. 2018, 236, 257-264.
2. Svobodová, M.; Hofman, J.; Bielská, L.; Šmídová, K. Uptake kinetics of four hydrophobic organic pollutants in the earthworm Eisenia andrei in aged laboratory-contaminated natural soils. Ecotoxicol. Environ. Saf. 2020, 192, 110317.
3. Hu, X.Y.; Wen, B.; Shan, X.Q.; Zhang, S.Z. Bioavailability of pentachlorophenol to earthworms (Eisenia fetida) in artificially contaminated soils. J. Environ. Sci. Health. 2005, 40, 1905-1916.
4. Liu, J.; Xiong, K.; Ye, X.; Zhang, J.; Yang, Y.; Ji, L. Toxicity and bioaccumulation of bromadiolone to earthworm Eisenia fetida. Chemosphere 2015, 135, 250-256.
5. Xu, P.; Diao, J.; Liu, D.; Zhou, Z. Enantioselective bioaccumulation and toxic effects of metalaxyl in earthworm Eisenia foetida. Chemosphere 2011, 83, 1074-1079.
6. Xu, P.; Liu, D.; Diao, J.; Lu, D.; Zhou, Z. Enantioselective acute toxicity and bioaccumulation of benalaxyl in earthworm (Eisenia fedtia). J. Agric. Food Chem. 2009, 57, 8545-8549.
7. Vlčková, K.; Hofman, J. A comparison of POPs bioaccumulation in Eisenia fetida in natural and artificial soils and the effects of aging. Environ. Pollut. 2012, 160, 49-56.
8. Šmídová, K.; Hofman, J. Uptake kinetics of five hydrophobic organic pollutants in the earthworm Eisenia fetida in six different soils. J. Hazard. Mater. 2014, 267, 175-182.
9. Miao, J.; Chen, X.; Xu, T.; Yin, D.; Hu, X.; Sheng, G.D. Bioaccumulation, distribution and elimination of lindane in Eisenia foetida: the aging effect. Chemosphere 2018, 190, 350-357.
10. Šmídová, K.; Kim, S.; Hofman, J. Bioavailability of five hydrophobic organic compounds to earthworms from sterile and non-sterile artificial soils. Chemosphere 2017, 179, 222-231.
11. Carter, L.J.; Garman, C.D.; Ryan, J.; Dowle, A.; Bergstrom, E.D.; Thomas-Oates, J.; Boxall, A.B. Fate and uptake of pharmaceuticals in soil–earthworm systems. Environ. Sci. Technol. 2014, 48,.5955-5963.
12. Kelsey, J.W.; Colino, A.; White, J.C. Effect of species differences, pollutant concentration, and residence time in soil on the bioaccumulation of 2, 2-bis (p-chlorophenyl)-1, 1-dichloroethylene by three earthworm species. Environ. Toxicol. Chem. 2005, 24, 703-708.
13. Yu, Y.L.; Wu, X.M.; Li, S.N.; Fang, H.; Zhan, H.Y.; Yu, J.Q. An exploration of the relationship between adsorption and bioavailability of pesticides in soil to earthworm. Environ. Pollut. 2006, 141, 428-433.
14. Yu, D., Li, J.; Zhang, Y.; Wang, H.; Guo, B.; Zheng, L. Enantioseletive bioaccumulation of tebuconazole in earthworm Eisenia fetida. J. Environ. Sci. 2012, 24, 2198-2204.
15. Lister, L.J.; Svendsen, C.; Wright, J.; Hooper, H.L.; Spurgeon, D.J. Modelling the joint effects of a metal and a pesticide on reproduction and toxicokinetics in Lumbricid earthworms. Environ. Int. 2011, 37, 663-670.
16. Yu, Y.L.; Wu, X.M.; Li, S.N.; Fang, H.; Tan, Y.J.; Yu, J.Q. Bioavailability of butachlor and myclobutanil residues in soil to earthworms. Chemosphere 2005, 59, 961-967.
17. Zhou, G.; Liu, D.; Ma, R.; Li, J.; Sun, M.; Zhou, Z.; Wang, P. Enantioselective Kinetics of α-Hexachlorocyclohexane in Earthworm (Eisenia fedtia) and Forest Soil. Chirality 2012, 24, 615-620.
18. Ye, X.; Xiong, K.; Liu, J. Comparative toxicity and bioaccumulation of fenvalerate and esfenvalerate to earthworm Eisenia fetida.J. Hazard. Mater. 2016, 310, 82-88.
19. Qin, F.; Gao, Y.; Guo, B.; Xu, P.; Li, J.; Wang, H. Enantioselective acute toxicity effects and bioaccumulation of furalaxyl in the earthworm (Eisenia foetida). Chirality 2014, 26, 307-312.
20. Šmídová, K.; Šerá, J.; Bielská, L.; Hofman, J. Influence of feeding and earthworm density on compound bioaccumulation in earthworms Eisenia andrei. Environ. Pollut. 2015, 207, 168-175.
21. Škulcová, L.; Neuwirthová, N.; Šimek, Z.; Trojan, M.; Bielská, L. Enantioselective behavior of the fungicide tebuconazole in soil. Environ. Process. 2020, 7, 173-188.

## Sheet: Table S3
Table S3. Details of dataset for evaluating Belfroid et al. (1995) model (Data on log Dow and soil pH were provided only for ionisable compounds).
Organic compound	log Kow	log Dow	TPSA	Soil name	TOC (%)	Soil pH	Earthworm species	log SSAlipid	Time (day)	Steady state or not or Max	Cew (mg kg-1 ww)	Initial Csoil (mg kg-1 dw)	Csoil (mg kg-1 dw)	Initial Cwater (mg L-1)	Cwater (mg L-1)	Predicted log Kd	Predicted kin,pw (L kg-1 d−1)	Predicted kout,pw (d−1)	Predicted Cew,pw ( mg kg-1 ww)	Predicted kin,soil (kg kg-1 d−1)	Predicted kout,soil (d−1)	Predicted Cew,soil ( mg kg-1 ww)	Reference
Chlorpyrifos	4.7		72.7	FS1	1.02		Eisenia andrei	-1.575	3	Yes	4.6903	3.86	3.69897	0.0641218	0.0614469	1.77958	29.3848	3.49287	0.52	0.470734	6.6976	0.26	1
Chlorpyrifos	4.7		72.7	FS2	1.93		Eisenia andrei	-1.575	3	Yes	5.04962	6.01	5.59825	0.0622001	0.0579387	1.98508	35.447	4.23201	0.49	0.369753	8.62722	0.24	1
Tebuconazole	3.7		50.9	FS1	1.02		Eisenia andrei	-1.575	5	Yes	11.7643	4.74	4.4731	0.214881	0.202781	1.34358	8.23589	1.21726	1.382	0.360412	1.81601	0.893	1
Tebuconazole	3.7		50.9	FS2	1.93		Eisenia andrei	-1.575	3	Yes	2.27246	5.32	5.23609	0.150255	0.147885	1.54908	9.93499	1.47485	0.99	0.283097	2.33922	0.635	1
Lindane	3.72		0	S1	1.57		Eisenia andrei	-1.575	9	Yes	33.866	5.34907	4.0946	0.172584	0.13211	1.49128	9.59061	0.118266	7.98	0.307753	0.102347	8.47	2
Lindane	3.72		0	S1	1.57		Eisenia andrei	-1.575	13	Yes	46.8916	5.34907	3.85983	0.172584	0.124535	1.49128	9.59061	0.118266	8.86	0.307753	0.102347	9.61	2
Lindane	3.72		0	S1	1.57		Eisenia andrei	-1.575	21	Yes	35.4337	5.34907	4.12889	0.172584	0.133216	1.49128	9.59061	0.118266	9.89	0.307753	0.102347	10.96	2
Lindane	3.72		0	S2	9.3		Eisenia andrei	-1.575	9	Yes	8.92783	10.8217	10.2733	0.0932741	0.0885476	2.06453	16.1835	0.202026	5.66	0.156921	0.207392	6.26	2
Lindane	3.72		0	S2	9.3		Eisenia andrei	-1.575	13	Yes	9.27861	10.8217	9.46414	0.0932741	0.081573	2.06453	16.1835	0.202026	6.28	0.156921	0.207392	6.91	2
Lindane	3.72		0	S2	9.3		Eisenia andrei	-1.575	21	Yes	10.3589	10.8217	9.38361	0.0932741	0.080879	2.06453	16.1835	0.202026	6.45	0.156921	0.207392	7.08	2
p,p’-DDT	6.63		0	S1	1.57		Eisenia andrei	-1.575	21	Max	18.2191	10.7508	7.05849	0.0186812	0.0122652	2.76004	388.477	0.118266	43.29	0.66941	0.102347	48.299	2
p,p’-DDT	6.63		0	S2	9.3		Eisenia andrei	-1.575	21	Max	9.10875	15.5051	13.1421	0.00719748	0.00610059	3.33329	655.53	0.202026	20.03	0.341327	0.207392	21.9	2
PCB 153	6.92		0	S1	1.57		Eisenia andrei	-1.575	21	Max	1.41881	0.844758	0.660036	0.00109712	0.000857215	2.88648	561.778	0.118266	4	0.723312	0.102347	4.44	2
PCB 153	6.92		0	S2	9.3		Eisenia andrei	-1.575	21	Max	0.799317	1.03448	0.926163	0.000358912	0.000321331	3.45973	947.964	0.202026	1.49	0.368811	0.207392	1.64	2
Pentachlorophenol	5.12	2.06	20.2	S1	0.784884	8.28	Eisenia fetida	-1.575	15	Yes	3.01	5	5	1.42845	1.42845	0.544106	0.946861	0.254936	5.19	0.256853	0.260461	4.83162	3
Pentachlorophenol	5.12	2.06	20.2	S1	0.784884	8.28	Eisenia fetida	-1.575	15	Yes	5.09	10	10	2.8569	2.8569	0.544106	0.946861	0.254936	10.3791	0.256853	0.260461	9.66324	3
Pentachlorophenol	5.12	2.06	20.2	S1	0.784884	8.28	Eisenia fetida	-1.575	15	Yes	11.21	20	20	5.71379	5.71379	0.544106	0.946861	0.254936	20.7582	0.256853	0.260461	19.3265	3
Pentachlorophenol	5.12	2.06	20.2	S1	0.784884	8.28	Eisenia fetida	-1.575	15	Yes	17.63	40	40	11.4276	11.4276	0.544106	0.946861	0.254936	41.5164	0.256853	0.260461	38.653	3
Pentachlorophenol	5.12	2.06	20.2	S1	0.784884	8.28	Eisenia fetida	-1.575	15	Yes	21.54	50	50	14.2845	14.2845	0.544106	0.946861	0.254936	51.8956	0.256853	0.260461	48.3162	3
Pentachlorophenol	5.12	2.29	20.2	S2	2.63372	7.58	Eisenia fetida	-1.575	15	Yes	4.03	5	5	0.461814	0.461814	1.0345	1.81124	0.367016	2.2698	0.172699	0.421183	2.04647	3
Pentachlorophenol	5.12	2.29	20.2	S2	2.63372	7.58	Eisenia fetida	-1.575	15	Yes	8.08	10	10	0.923628	0.923628	1.0345	1.81124	0.367016	4.53961	0.172699	0.421183	4.09294	3
Pentachlorophenol	5.12	2.29	20.2	S2	2.63372	7.58	Eisenia fetida	-1.575	15	Yes	14.22	20	20	1.84726	1.84726	1.0345	1.81124	0.367016	9.07921	0.172699	0.421183	8.18587	3
Pentachlorophenol	5.12	2.29	20.2	S2	2.63372	7.58	Eisenia fetida	-1.575	15	Yes	31.54	40	40	3.69451	3.69451	1.0345	1.81124	0.367016	18.1584	0.172699	0.421183	16.3717	3
Pentachlorophenol	5.12	2.29	20.2	S2	2.63372	7.58	Eisenia fetida	-1.575	15	Yes	41.81	50	50	4.61814	4.61814	1.0345	1.81124	0.367016	22.698	0.172699	0.421183	20.4647	3
Bromadiolone	6.08	4.53	66.8	Artificial soil	1.107	6.5	Eisenia fetida	-1.575	14	Max	0.44	10	4.89	0.185423	0.0906716	1.73184	24.2475	2.69143	0.81	0.436114	4.85995	0.44	4
Bromadiolone	6.08	4.53	66.8	Artificial soil	1.107	6.5	Eisenia fetida	-1.575	14	Max	0.44	20	7.23	0.370845	0.13406	1.73184	24.2475	2.69143	1.21	0.436114	4.85995	0.64	4
Metalaxyl	1.99		55.8	Beijing	1.23837		Eisenia fetida	-1.575	1	Yes	0.43043	5	5.59	1.09253	1.22145	0.660536	0.990525	1.63547	0.56	0.21212	2.63007	0.4	5
Metalaxyl	1.99		55.8	Beijing	1.23837		Eisenia fetida	-1.575	3	Yes	0.53361	5	4.41	1.09253	0.963614	0.660536	0.990525	1.63547	0.61	0.21212	2.63007	0.366	5
Metalaxyl	1.99		55.8	Beijing	1.23837		Eisenia fetida	-1.575	5	Yes	0.54131	5	4.07	1.09253	0.889322	0.660536	0.990525	1.63547	0.55	0.21212	2.63007	0.333	5
Metalaxyl	1.99		55.8	Beijing	1.23837		Eisenia fetida	-1.575	7	Yes	0.43569	5	4.23	1.09253	0.924283	0.660536	0.990525	1.63547	0.55	0.21212	2.63007	0.339	5
Metalaxyl	1.99		55.8	Beijing	1.23837		Eisenia fetida	-1.575	10	Yes	0.37398	5	5.42	1.09253	1.18431	0.660536	0.990525	1.63547	0.69	0.21212	2.63007	0.421	5
Metalaxyl	1.99		55.8	Beijing	1.23837		Eisenia fetida	-1.575	14	Yes	0.47154	5	5.42	1.09253	1.18431	0.660536	0.990525	1.63547	0.71	0.21212	2.63007	0.43	5
Metalaxyl	1.99		55.8	Beijing	1.23837		Eisenia fetida	-1.575	21	Yes	0.6396	5	4.92	1.09253	1.07505	0.660536	0.990525	1.63547	0.66	0.21212	2.63007	0.399	5
Metalaxyl	1.99		55.8	Beijing	1.23837		Eisenia fetida	-1.575	31	Yes	0.3705	5	4.75	1.09253	1.03791	0.660536	0.990525	1.63547	0.63	0.21212	2.63007	0.384	5
Metalaxyl	1.99		55.8	Beijing	1.23837		Eisenia fetida	-1.575	3	Yes	1.63377	25	20.17	5.46266	4.40728	0.660536	0.990525	1.63547	2.71	0.21212	2.63007	1.63377	5
Metalaxyl	1.99		55.8	Beijing	1.23837		Eisenia fetida	-1.575	5	Yes	1.84976	25	21.02	5.46266	4.59301	0.660536	0.990525	1.63547	2.75	0.21212	2.63007	1.67	5
Metalaxyl	1.99		55.8	Beijing	1.23837		Eisenia fetida	-1.575	7	Yes	1.5984	25	22.2	5.46266	4.85085	0.660536	0.990525	1.63547	2.89	0.21212	2.63007	1.77	5
Metalaxyl	1.99		55.8	Beijing	1.23837		Eisenia fetida	-1.575	10	Yes	1.14727	25	24.41	5.46266	5.33374	0.660536	0.990525	1.63547	3.16	0.21212	2.63007	1.94	5
Metalaxyl	1.99		55.8	Beijing	1.23837		Eisenia fetida	-1.575	14	Yes	1.72008	25	23.89	5.46266	5.22012	0.660536	0.990525	1.63547	3.17	0.21212	2.63007	1.93	5
Metalaxyl	1.99		55.8	Beijing	1.23837		Eisenia fetida	-1.575	21	Yes	1.88591	25	21.19	5.46266	4.63015	0.660536	0.990525	1.63547	2.83	0.21212	2.63007	1.72	5
Metalaxyl	1.99		55.8	Beijing	1.23837		Eisenia fetida	-1.575	31	Yes	1.98	25	20	5.46266	4.37013	0.660536	0.990525	1.63547	2.65	0.21212	2.63007	1.61	5
Benalaxyl	3.53		46.6	Beijing	1.23837		Eisenia fetida	-1.575	19	Yes	16.54	50	50	2.32806	2.32806	1.33198	7.02392	1.0482	15.6003	0.320025	1.51624	10.5533	6
Benalaxyl	3.53		46.6	Beijing	1.23837		Eisenia fetida	-1.575	25	Yes	16.76	50	50	2.32806	2.32806	1.33198	7.02392	1.0482	15.6003	0.320025	1.51624	10.5533	6
Benalaxyl	3.53		46.6	Beijing	1.23837		Eisenia fetida	-1.575	32	Yes	15.74	50	50	2.32806	2.32806	1.33198	7.02392	1.0482	15.6003	0.320025	1.51624	10.5533	6
Lindane	3.72		0	NS1	1.8		Eisenia fetida	-1.575	10	Yes	1.11359	0.683707	0.662	0.0199314	0.0192986	1.53533	9.98409	0.123234	1.11	0.292228	0.108056	1.198	7
Lindane	3.72		0	NS2	5.6		Eisenia fetida	-1.575	10	Yes	0.337803	0.577	0.551801	0.00724603	0.00692958	1.90108	13.9406	0.17342	0.467	0.190147	0.169565	0.513	7
Lindane	3.72		0	NS3	12.6		Eisenia fetida	-1.575	10	Yes	0.115236	0.91112	0.900074	0.00626875	0.00619275	2.16239	17.6955	0.221363	0.44	0.139876	0.233966	0.486	7
Lindane	3.72		0	AS1	1.9		Eisenia fetida	-1.575	10	Yes	0.586408	0.779831	0.695916	0.0218396	0.0194895	1.55276	10.1441	0.125256	1.18	0.286307	0.1104	1.26	7
Lindane	3.72		0	AS2	5.4		Eisenia fetida	-1.575	10	Yes	0.241068	0.79143	0.79143	0.0102107	0.0102107	1.88936	13.7923	0.171532	0.67	0.192784	0.167134	0.737	7
Lindane	3.72		0	AS3	12.4		Eisenia fetida	-1.575	10	Yes	0.1321	0.822165	0.802095	0.00572427	0.00558453	2.15724	17.6125	0.2203	0.4	0.140726	0.232484	0.44	7
p,p’-DDT	6.63		0	NS1	1.8		Eisenia fetida	-1.575	10	Yes	1.74712	0.405756	0.399904	0.000637049	0.000627862	2.80409	404.415	0.123234	1.474	0.635641	0.108056	1.572	7
p,p’-DDT	6.63		0	NS2	5.6		Eisenia fetida	-1.575	10	Yes	0.563926	0.294593	0.274423	0.000199245	0.000185603	3.16984	564.678	0.17342	0.519	0.4136	0.169565	0.56	7
p,p’-DDT	6.63		0	NS3	12.6		Eisenia fetida	-1.575	10	Yes	0.185792	0.52643	0.506669	0.000195068	0.000187745	3.43115	716.775	0.221363	0.555	0.304253	0.233966	0.602	7
p,p’-DDT	6.63		0	AS1	1.9		Eisenia fetida	-1.575	10	Yes	0.787798	0.437586	0.416219	0.000660007	0.000627779	2.82152	410.898	0.125256	1.496	0.622761	0.1104	1.594	7
p,p’-DDT	6.63		0	AS2	5.4		Eisenia fetida	-1.575	10	Yes	0.509093	0.502	0.449583	0.000348809	0.000312388	3.15812	558.67	0.171532	0.864	0.419335	0.167134	0.952	7
p,p’-DDT	6.63		0	AS3	12.4		Eisenia fetida	-1.575	10	Yes	0.271106	0.453401	0.453401	0.000170013	0.000170013	3.426	713.409	0.2203	0.489	0.306101	0.232484	0.536	7
PCB 153	6.92		0	NS1	1.8		Eisenia fetida	-1.575	10	Yes	1.96	0.594408	0.559817	0.000697513	0.000656922	2.93053	584.826	0.123234	2.27	0.686824	0.108056	2.395	7
PCB 153	6.92		0	NS2	5.6		Eisenia fetida	-1.575	10	Yes	0.780117	0.507335	0.475742	0.00025646	0.000240489	3.29628	816.583	0.17342	0.955	0.446903	0.169565	1.06	7
PCB 153	6.92		0	NS3	12.6		Eisenia fetida	-1.575	10	Yes	0.242414	0.694009	0.671514	0.000192207	0.000185977	3.55759	1036.53	0.221363	0.792	0.328751	0.233966	0.862	7
PCB 153	6.92		0	AS1	1.9		Eisenia fetida	-1.575	10	Yes	0.869819	0.677951	0.646285	0.000764263	0.000728566	2.94796	594.2	0.125256	2.512	0.672906	0.1104	2.67	7
PCB 153	6.92		0	AS2	5.4		Eisenia fetida	-1.575	10	Yes	0.602168	0.677951	0.677951	0.000352081	0.000352081	3.28456	807.895	0.171532	1.356	0.4531	0.167134	1.491	7
PCB 153	6.92		0	AS3	12.4		Eisenia fetida	-1.575	10	Yes	0.361	0.651324	0.63547	0.00018254	0.000178097	3.55244	1031.66	0.2203	0.749	0.330749	0.232484	0.821	7
Lindane	3.72		0	S1	0.47		Eisenia fetida	-1.575	7	Yes	3.86948	0.593129	0.402947	0.0468309	0.0318149	1.10262	6.72649	0.0822613	1.206	0.485879	0.0634056	1.204	8
Lindane	3.72		0	S1	0.47		Eisenia fetida	-1.575	13	Yes	2.7626	0.593129	0.307169	0.0468309	0.0242527	1.10262	6.72649	0.0822613	1.62	0.485879	0.0634056	1.674	8
Lindane	3.72		0	S2	1.55		Eisenia fetida	-1.575	13	Max	2.16256	0.556441	0.273336	0.0181248	0.0089033	1.48715	9.55451	0.11781	0.66	0.309251	0.101828	0.721	8
Lindane	3.72		0	S3	1.88		Eisenia fetida	-1.575	7	Max	2.09422	0.494605	0.283294	0.0139609	0.00799635	1.54935	10.1126	0.124858	0.47	0.287456	0.109937	0.498	8
Lindane	3.72		0	S4	2.59		Eisenia fetida	-1.575	7	Yes	0.926578	0.781886	0.399982	0.0174002	0.00890128	1.65259	11.1119	0.137498	0.52	0.254618	0.124849	0.552	8
Lindane	3.72		0	S4	2.59		Eisenia fetida	-1.575	13	Yes	0.869677	0.781886	0.329444	0.0174002	0.00733151	1.65259	11.1119	0.137498	0.587	0.254618	0.124849	0.646	8
Lindane	3.72		0	S5	7.88		Eisenia fetida	-1.575	3	Yes	0.413217	0.689807	0.537487	0.00672334	0.00523872	2.01114	15.4138	0.192198	0.217	0.16708	0.194189	0.232	8
Lindane	3.72		0	S5	7.88		Eisenia fetida	-1.575	7	Yes	0.459793	0.689807	0.521924	0.00672334	0.00508704	2.01114	15.4138	0.192198	0.32	0.16708	0.194189	0.355	8
Lindane	3.72		0	S5	7.88		Eisenia fetida	-1.575	13	Yes	0.401022	0.689807	0.489932	0.00672334	0.00477522	2.01114	15.4138	0.192198	0.37	0.16708	0.194189	0.405	8
Lindane	3.72		0	S5	7.88		Eisenia fetida	-1.575	21	Yes	0.249207	0.689807	0.635195	0.00672334	0.00619106	2.01114	15.4138	0.192198	0.433	0.16708	0.194189	0.481	8
Lindane	3.72		0	S6	20.19		Eisenia fetida	-1.575	7	Yes	0.12277	0.603413	0.477625	0.00292606	0.00231609	2.31433	20.3277	0.255117	0.146	0.117008	0.282127	0.1637	8
Lindane	3.72		0	S6	20.19		Eisenia fetida	-1.575	13	Yes	0.125988	0.603413	0.345033	0.00292606	0.00167313	2.31433	20.3277	0.255117	0.151	0.117008	0.282127	0.1637	8
Lindane	3.72		0	S6	20.19		Eisenia fetida	-1.575	21	Yes	0.115249	0.603413	0.402072	0.00292606	0.00194972	2.31433	20.3277	0.255117	0.148	0.117008	0.282127	0.1599	8
p,p’-DDT	6.63		0	S1	0.47		Eisenia fetida	-1.575	13	Yes	2.85828	0.43941	0.317099	0.0018685	0.0013484	2.37138	272.463	0.0822613	3.53	1.05686	0.0634056	3.588	8
p,p’-DDT	6.63		0	S1	0.47		Eisenia fetida	-1.575	21	Yes	2.19322	0.43941	0.260733	0.0018685	0.00110871	2.37138	272.463	0.0822613	3.77	1.05686	0.0634056	4.066	8
p,p’-DDT	6.63		0	S2	1.55		Eisenia fetida	-1.575	13	Max	0.632533	0.3953	0.241254	0.000693459	0.000423221	2.75591	387.015	0.11781	1.26	0.672668	0.101828	1.385	8
p,p’-DDT	6.63		0	S3	1.88		Eisenia fetida	-1.575	13	Yes	2.05057	0.447927	0.297013	0.000680929	0.000451514	2.81811	409.621	0.124858	1.177	0.625261	0.109937	1.266	8
p,p’-DDT	6.63		0	S3	1.88		Eisenia fetida	-1.575	21	Yes	1.76053	0.447927	0.240509	0.000680929	0.000365617	2.81811	409.621	0.124858	1.263	0.625261	0.109937	1.406	8
p,p’-DDT	6.63		0	S4	2.59		Eisenia fetida	-1.575	13	Max	1.44002	0.408565	0.214397	0.000489681	0.000256962	2.92135	450.096	0.137498	0.946	0.553833	0.124849	1.029	8
p,p’-DDT	6.63		0	S5	7.88		Eisenia fetida	-1.575	7	Yes	0.491362	0.50487	0.421063	0.000265019	0.000221027	3.2799	624.351	0.192198	0.54	0.363426	0.194189	0.593	8
p,p’-DDT	6.63		0	S5	7.88		Eisenia fetida	-1.575	13	Yes	0.542217	0.50487	0.381674	0.000265019	0.00020035	3.2799	624.351	0.192198	0.63	0.363426	0.194189	0.699	8
p,p’-DDT	6.63		0	S5	7.88		Eisenia fetida	-1.575	21	Yes	0.405342	0.50487	0.363148	0.000265019	0.000190625	3.2799	624.351	0.192198	0.63	0.363426	0.194189	0.693	8
p,p’-DDT	6.63		0	S6	20.19		Eisenia fetida	-1.575	13	Yes	0.307101	0.382626	0.375173	9.9927e-05	9.79806e-05	3.58309	823.393	0.255117	0.3	0.25451	0.282127	0.325	8
p,p’-DDT	6.63		0	S6	20.19		Eisenia fetida	-1.575	21	Yes	0.350779	0.382626	0.378393	9.9927e-05	9.88216e-05	3.58309	823.393	0.255117	0.319	0.25451	0.282127	0.338	8
PCB 153	6.92		0	S1	0.47		Eisenia fetida	-1.575	13	Yes	2.49883	0.781	0.634601	0.00248219	0.0020169	2.49782	394.01	0.0822613	6.86	1.14196	0.0634056	7.013	8
PCB 153	6.92		0	S1	0.47		Eisenia fetida	-1.575	21	Yes	1.97404	0.781	0.602467	0.00248219	0.00191477	2.49782	394.01	0.0822613	8.11	1.14196	0.0634056	8.609	8
PCB 153	6.92		0	S2	1.55		Eisenia fetida	-1.575	13	Yes	1.07224	0.781	0.494608	0.00102401	0.000648508	2.88235	559.663	0.11781	2.73	0.726831	0.101828	2.963	8
PCB 153	6.92		0	S2	1.55		Eisenia fetida	-1.575	21	Yes	0.979691	0.781	0.579611	0.00102401	0.000759959	2.88235	559.663	0.11781	3.14	0.726831	0.101828	3.48	8
PCB 153	6.92		0	S3	1.88		Eisenia fetida	-1.575	13	Yes	4.13337	0.696088	0.635986	0.000790895	0.000722607	2.94455	592.354	0.124858	2.52	0.675608	0.109937	2.71	8
PCB 153	6.92		0	S3	1.88		Eisenia fetida	-1.575	21	Yes	4.12682	0.696088	0.553553	0.000790895	0.000628947	2.94455	592.354	0.124858	2.92	0.675608	0.109937	3.24	8
PCB 153	6.92		0	S4	2.59		Eisenia fetida	-1.575	13	Yes	1.43317	0.825693	0.476607	0.000739657	0.000426946	3.04779	650.886	0.137498	2.08	0.598428	0.124849	2.28	8
PCB 153	6.92		0	S4	2.59		Eisenia fetida	-1.575	21	Yes	1.39713	0.825693	0.616008	0.000739657	0.000551821	3.04779	650.886	0.137498	2.28	0.598428	0.124849	2.529	8
PCB 153	6.92		0	S5	7.88		Eisenia fetida	-1.575	7	Yes	0.806067	0.78384	0.71876	0.000307528	0.000281995	3.40634	902.877	0.192198	0.96	0.392689	0.194189	1.053	8
PCB 153	6.92		0	S5	7.88		Eisenia fetida	-1.575	13	Yes	0.947639	0.78384	0.690276	0.000307528	0.00027082	3.40634	902.877	0.192198	1.18	0.392689	0.194189	1.307	8
PCB 153	6.92		0	S5	7.88		Eisenia fetida	-1.575	21	Yes	0.914567	0.78384	0.708791	0.000307528	0.000278084	3.40634	902.877	0.192198	1.27	0.392689	0.194189	1.395	8
PCB 153	6.92		0	S6	20.19		Eisenia fetida	-1.575	13	Yes	0.367529	0.715538	0.622	0.000139669	0.000121411	3.70953	1190.71	0.255117	0.566	0.275003	0.282127	0.604	8
PCB 153	6.92		0	S6	20.19		Eisenia fetida	-1.575	21	Yes	0.391565	0.715538	0.672	0.000139669	0.000131171	3.70953	1190.71	0.255117	0.588	0.275003	0.282127	0.636	8
Lindane	3.72		0	Farm soil	7.94		Eisenia fetida	-1.575	3	Yes	2.7376	4.5	4.46	0.043614	0.0432263	2.01359	15.4482	0.192637	1.56	0.166601	0.194775	1.732	9
Lindane	3.72		0	Farm soil	7.94		Eisenia fetida	-1.575	6	Yes	3.272	4.5	4.36	0.043614	0.0422571	2.01359	15.4482	0.192637	2.36	0.166601	0.194775	2.618	9
Lindane	3.72		0	Farm soil	7.94		Eisenia fetida	-1.575	10	Yes	3.584	4.5	4.29	0.043614	0.0415787	2.01359	15.4482	0.192637	2.89	0.166601	0.194775	3.202	9
Lindane	3.72		0	Farm soil	7.94		Eisenia fetida	-1.575	15	Yes	4.1728	4.5	4.18	0.043614	0.0405125	2.01359	15.4482	0.192637	3.14	0.166601	0.194775	3.457	9
Lindane	3.72		0	AS1	1.6		Eisenia andrei	-1.575	21	Yes	1.52699	0.576864	0.587427	0.0183525	0.0186886	1.49738	9.64415	0.118942	1.387	0.305555	0.103119	1.53	10
Lindane	3.72		0	AS2	3.4		Eisenia andrei	-1.575	21	Yes	0.915805	0.592719	0.511831	0.0107788	0.00930785	1.74028	12.0377	0.149234	0.749	0.22969	0.139092	0.836	10
Lindane	3.72		0	AS3	15.3		Eisenia andrei	-1.575	21	Yes	0.197439	0.508326	0.504471	0.00302818	0.00300521	2.22496	18.7354	0.234685	0.239	0.129962	0.252713	0.258	10
p,p’-DDT	6.63		0	AS1	1.6		Eisenia andrei	-1.575	21	Yes	1.82076	0.551606	0.515917	0.000945131	0.000883981	2.76614	390.645	0.118942	2.718	0.66463	0.103119	3.01	10
p,p’-DDT	6.63		0	AS2	3.4		Eisenia andrei	-1.575	21	Yes	0.841148	0.536856	0.414921	0.0005258	0.000406376	3.00904	487.6	0.149234	1.384	0.499612	0.139092	1.527	10
p,p’-DDT	6.63		0	AS3	15.3		Eisenia andrei	-1.575	21	Yes	0.27783	0.53716	0.500467	0.000172339	0.000160566	3.49372	758.896	0.234685	0.519	0.282689	0.252713	0.564	10
PCB 153	6.92		0	AS1	1.6		Eisenia andrei	-1.575	21	Yes	2.85993	0.722072	0.691783	0.000924705	0.000885917	2.89258	564.914	0.118942	3.912	0.718146	0.103119	4.32	10
PCB 153	6.92		0	AS2	3.4		Eisenia andrei	-1.575	21	Yes	1.8043	0.758495	0.649237	0.000555233	0.000475254	3.13548	705.12	0.149234	2.268	0.539841	0.139092	2.497	10
PCB 153	6.92		0	AS3	15.3		Eisenia andrei	-1.575	21	Yes	0.579475	0.679946	0.65247	0.000163047	0.000156459	3.62016	1097.44	0.234685	0.742	0.305451	0.252713	0.79	10
Carbamazepine	2.25		46.3	Clay loam soil	1.89	6.3	Eisenia fetida	-1.575	10	Yes	0.0133007	0.0430482	0.0382652	0.00891267	0.0079224	0.683947	0.807078	1.1733	0.0055	0.168674	1.76141	0.0037	11
Carbamazepine	2.25		46.3	Clay loam soil	1.89	6.3	Eisenia fetida	-1.575	14	Yes	0.0124517	0.0430482	0.0382652	0.00891267	0.0079224	0.683947	0.807078	1.1733	0.0054	0.168674	1.76141	0.0037	11
Carbamazepine	2.25		46.3	Clay loam soil	1.89	6.3	Eisenia fetida	-1.575	21	Yes	0.0131592	0.0430482	0.0359224	0.00891267	0.00743735	0.683947	0.807078	1.1733	0.0052	0.168674	1.76141	0.0037	11
Diclofenac	4.02	2.63	49.3	Clay loam soil	1.89	6.3	Eisenia fetida	-1.575	21	Max	0.0214273	0.0540862	0.0555085	0.00188454	0.0019341	1.45788	7.71775	1.35647	0.0108	0.270966	2.10795	0.007	11
Fluoxetine	4.65	1.76	21.3	Clay loam soil	1.89	6.3	Eisenia fetida	-1.575	10	Yes	0.0175758	0.088304	0.0667176	0.000145237	0.000109733	2.7839	369.454	0.350275	0.118	0.610432	0.39433	0.107	11
Fluoxetine	4.65	1.76	21.3	Clay loam soil	1.89	6.3	Eisenia fetida	-1.575	14	Yes	0.0175758	0.088304	0.064194	0.000145237	0.000105582	2.7839	369.454	0.350275	0.1173	0.610432	0.39433	0.102	11
Fluoxetine	4.65	1.76	21.3	Clay loam soil	1.89	6.3	Eisenia fetida	-1.575	21	Yes	0.0230057	0.088304	0.0701875	0.000145237	0.00011544	2.7839	369.454	0.350275	0.122	0.610432	0.39433	0.105	11
Orlistat	8.19		81.7	Clay loam soil	1.89	6.3	Eisenia fetida	-1.575	21	Max	0.015921	0.071747	0.0744565	4.80234e-05	4.9837e-05	3.17435	1154.13	6.49844	0.00897	0.775347	14.6643	0.004	11
Tebuconazole	3.7		50.9	Beijing	1.16279		Eisenia fetida	-1.575	3	Yes	1.8404	10	9.61	0.411337	0.395295	1.3858	8.55945	1.26622	2.61	0.342969	1.91297	1.72	12
Tebuconazole	3.7		50.9	Beijing	1.16279		Eisenia fetida	-1.575	5	Yes	1.85467	10	9.36	0.411337	0.385011	1.3858	8.55945	1.26622	2.61	0.342969	1.91297	1.69	12
Tebuconazole	3.7		50.9	Beijing	1.16279		Eisenia fetida	-1.575	7	Yes	1.82613	10	8.8	0.411337	0.361977	1.3858	8.55945	1.26622	2.53	0.342969	1.91297	1.601	12
Tebuconazole	3.7		50.9	Beijing	1.16279		Eisenia fetida	-1.575	10	Yes	1.94027	10	8.37	0.411337	0.344289	1.3858	8.55945	1.26622	2.35	0.342969	1.91297	1.51	12
Tebuconazole	3.7		50.9	Beijing	1.16279		Eisenia fetida	-1.575	14	Yes	1.64067	10	8.29	0.411337	0.340998	1.3858	8.55945	1.26622	2.309	0.342969	1.91297	1.488	12
Tebuconazole	3.7		50.9	Beijing	1.16279		Eisenia fetida	-1.575	22	Yes	1.34107	10	7.94	0.411337	0.326602	1.3858	8.55945	1.26622	2.21	0.342969	1.91297	1.428	12
Tebuconazole	3.7		50.9	Beijing	1.16279		Eisenia fetida	-1.575	29	Yes	1.42667	10	7.72	0.411337	0.317552	1.3858	8.55945	1.26622	2.15	0.342969	1.91297	1.382	12
Tebuconazole	3.7		50.9	Beijing	1.16279		Eisenia fetida	-1.575	36	Yes	1.42667	10	7.28	0.411337	0.299453	1.3858	8.55945	1.26622	2.03	0.342969	1.91297	1.311	12
Tebuconazole	3.7		50.9	Beijing	1.16279		Eisenia fetida	-1.575	5	Yes	13.388	50	47.35	2.05669	1.94768	1.3858	8.55945	1.26622	13.121	0.342969	1.91297	8.508	12
Tebuconazole	3.7		50.9	Beijing	1.16279		Eisenia fetida	-1.575	7	Yes	14.0927	50	46.35	2.05669	1.90655	1.3858	8.55945	1.26622	12.99	0.342969	1.91297	8.3508	12
Tebuconazole	3.7		50.9	Beijing	1.16279		Eisenia fetida	-1.575	10	Yes	14.5155	50	45.37	2.05669	1.86624	1.3858	8.55945	1.26622	12.66	0.342969	1.91297	8.16351	12
Tebuconazole	3.7		50.9	Beijing	1.16279		Eisenia fetida	-1.575	14	Yes	14.5155	50	44.89	2.05669	1.84649	1.3858	8.55945	1.26622	12.5	0.342969	1.91297	8.05164	12
Tebuconazole	3.7		50.9	Beijing	1.16279		Eisenia fetida	-1.575	22	Yes	13.529	50	42.38	2.05669	1.74325	1.3858	8.55945	1.26622	11.88	0.342969	1.91297	7.62	12
Tebuconazole	3.7		50.9	Beijing	1.16279		Eisenia fetida	-1.575	29	Yes	14.2336	50	42.48	2.05669	1.74736	1.3858	8.55945	1.26622	11.81	0.342969	1.91297	7.61	12
Tebuconazole	3.7		50.9	Beijing	1.16279		Eisenia fetida	-1.575	36	Yes	13.1062	50	41.89	2.05669	1.72309	1.3858	8.55945	1.26622	11.666	0.342969	1.91297	7.52	12
Chlorpyrifos	4.85		72.7	Clay loam soil	2.90698		Lumbricus terrestris	-1.968	3	Yes	0.84525	25	25	0.164235	0.164235	2.18247	18.6777	4.78729	0.643088	0.111971	7.48933	0.37377	13
Chlorpyrifos	4.85		72.7	Clay loam soil	2.90698		Lumbricus terrestris	-1.968	3	Yes	1.617	50	50	0.32847	0.32847	2.18247	18.6777	4.78729	1.28618	0.111971	7.48933	0.7477	13
Alpha-hexachlorocyclohexane	3.82		0	Forest Park	2.7907		Eisenia fetida	-1.575	5	Yes	0.106584	0.0655	0.0628583	0.00124739	0.00119708	1.72024	12.8991	0.140622	0.059	0.254222	0.128603	0.0615	14
Alpha-hexachlorocyclohexane	3.82		0	Forest Park	2.7907		Eisenia fetida	-1.575	7	Yes	0.109866	0.0655	0.0699705	0.00124739	0.00133253	1.72024	12.8991	0.140622	0.0727	0.254222	0.128603	0.0765	14
Alpha-hexachlorocyclohexane	3.82		0	Forest Park	2.7907		Eisenia fetida	-1.575	11	Yes	0.0965332	0.0655	0.0623629	0.00124739	0.00118765	1.72024	12.8991	0.140622	0.09	0.254222	0.128603	0.0966	14
Alpha-hexachlorocyclohexane	3.82		0	Forest Park	2.7907		Eisenia fetida	-1.575	14	Yes	0.107907	0.0655	0.0652868	0.00124739	0.00124333	1.72024	12.8991	0.140622	0.098	0.254222	0.128603	0.107907	14
Alpha-hexachlorocyclohexane	3.82		0	Forest Park	2.7907		Eisenia fetida	-1.575	17	Yes	0.104223	0.0655	0.0604652	0.00124739	0.00115151	1.72024	12.8991	0.140622	0.101	0.254222	0.128603	0.1126	14
Alpha-hexachlorocyclohexane	3.82		0	Forest Park	2.7907		Eisenia fetida	-1.575	20	Yes	0.10269	0.0655	0.0549331	0.00124739	0.00104615	1.72024	12.8991	0.140622	0.101	0.254222	0.128603	0.1128	14
Fenvalerate	5.01		59.3	Artificial soil	1.107		Eisenia fetida	-1.575	42	Max	0.0396875	0.1	0.0296571	0.0011452	0.000339635	1.94112	44.6504	1.87276	0.0085	0.495757	3.10193	0.0048	15
Esfenvalerate	6.24		59.3	Artificial soil	1.107		Eisenia fetida	-1.575	14	Yes	0.0321875	0.1	0.044849	0.000333121	0.000149402	2.4774	213.448	1.87276	0.018	0.688524	3.10193	0.0103	15
Esfenvalerate	6.24		59.3	Artificial soil	1.107		Eisenia fetida	-1.575	28	Yes	0.0310937	0.1	0.0391407	0.000333121	0.000130386	2.4774	213.448	1.87276	0.015	0.688524	3.10193	0.0087	15
Esfenvalerate	6.24		59.3	Artificial soil	1.107		Eisenia fetida	-1.575	42	Yes	0.0265625	0.1	0.0330906	0.000333121	0.000110232	2.4774	213.448	1.87276	0.0127	0.688524	3.10193	0.0074	15
Furalaxyl	2.7		59.8	Beijing	1.87209		Eisenia fetida	-1.575	5	Yes	5.02586	10	9.38793	0.788375	0.740121	1.10327	2.75972	2.24732	0.911	0.219265	3.93748	0.52	16
Furalaxyl	2.7		59.8	Beijing	1.87209		Eisenia fetida	-1.575	7	Yes	5.31034	10	9.00862	0.788375	0.710217	1.10327	2.75972	2.24732	0.88	0.219265	3.93748	0.51	16
Furalaxyl	2.7		59.8	Beijing	1.87209		Eisenia fetida	-1.575	10	Yes	5.62644	10	8.85057	0.788375	0.697758	1.10327	2.75972	2.24732	0.86	0.219265	3.93748	0.494	16
Furalaxyl	2.7		59.8	Beijing	1.87209		Eisenia fetida	-1.575	14	Yes	4.58333	10	8.69253	0.788375	0.685298	1.10327	2.75972	2.24732	0.84	0.219265	3.93748	0.484	16
PCB 153	6.92		0	Czech Republic	1.7		Eisenia andrei	-1.575	10	Yes	1.20126	0.505	0.409393	0.00061827	0.000501219	2.91211	575.077	0.121132	1.834	0.70185	0.105631	1.953	17
PCB 153	6.92		0	Czech Republic	1.7		Eisenia andrei	-1.575	10	Yes	2.01772	0.505	0.424866	0.00061827	0.000520163	2.91211	575.077	0.121132	1.87	0.70185	0.105631	2	17
PCB 153	6.92		0	Czech Republic	1.7		Eisenia andrei	-1.575	10	Yes	1.74731	0.505	0.420754	0.00061827	0.000515128	2.91211	575.077	0.121132	1.87	0.70185	0.105631	1.974	17
Lindane	3.72		0	Czech Republic	1.7		Eisenia andrei	-1.575	10	Yes	1.84516	0.453	0.3601	0.013778	0.0109524	1.51691	9.81765	0.121132	0.685	0.298621	0.105631	0.7341	17
Lindane	3.72		0	Czech Republic	1.7		Eisenia andrei	-1.575	10	Yes	1.85196	0.453	0.461977	0.013778	0.014051	1.51691	9.81765	0.121132	0.789	0.298621	0.105631	0.84486	17
Lindane	3.72		0	Czech Republic	1.7		Eisenia andrei	-1.575	10	Yes	2.40108	0.453	0.429959	0.013778	0.0130772	1.51691	9.81765	0.121132	0.764	0.298621	0.105631	0.8147	17
p,p’-DDT	6.63		0	Czech Republic	1.7		Eisenia andrei	-1.575	10	Yes	1.79369	0.43	0.351895	0.000704361	0.000576421	2.78567	397.673	0.121132	1.45	0.649548	0.105631	1.54	17
p,p’-DDT	6.63		0	Czech Republic	1.7		Eisenia andrei	-1.575	10	Yes	3.08508	0.43	0.404778	0.000704361	0.000663045	2.78567	397.673	0.121132	1.56	0.649548	0.105631	1.674	17
p,p’-DDT	6.63		0	Czech Republic	1.7		Eisenia andrei	-1.575	10	Yes	2.86255	0.43	0.345564	0.000704361	0.00056605	2.78567	397.673	0.121132	1.44	0.649548	0.105631	1.526	17
Tebuconazole	3.7		50.9	LUFA2.4	1.99		Eisenia andrei	-1.575	10	Yes	0.100429	1	0.645669	0.17452	0.112682	0.758155	0.96933	1.4885	0.075	0.171352	2.36782	0.047	18
Tebuconazole	3.7		50.9	LUFA2.4	1.99		Eisenia andrei	-1.575	14	Yes	0.124464	1	0.715985	0.17452	0.124954	0.758155	0.96933	1.4885	0.08	0.171352	2.36782	0.051	18
Tebuconazole	3.7		50.9	LUFA2.4	1.99		Eisenia andrei	-1.575	18	Yes	0.109013	1	0.663869	0.17452	0.115858	0.758155	0.96933	1.4885	0.077	0.171352	2.36782	0.0482	18
Tebuconazole	3.7		50.9	LUFA2.1	0.71		Eisenia andrei	-1.575	5	Yes	0.438627	1	0.736949	0.21645	0.159513	0.664642	1.43594	1.0915	0.217	0.292975	1.57273	0.141	18
Tebuconazole	3.7		50.9	LUFA2.1	0.71		Eisenia andrei	-1.575	7	Yes	0.422318	1	0.650837	0.21645	0.140874	0.664642	1.43594	1.0915	0.195	0.292975	1.57273	0.1255	18
Tebuconazole	3.7		50.9	LUFA2.1	0.71		Eisenia andrei	-1.575	10	Yes	0.404292	1	0.618545	0.21645	0.133884	0.664642	1.43594	1.0915	0.18	0.292975	1.57273	0.117	18
Tebuconazole	3.7		50.9	LUFA2.4	1.99		Lumbricus terrestris	-1.968	10	Yes	0.0549356	1	0.499083	0.17452	0.0871	0.758155	0.374141	1.4885	0.0222	0.0582159	1.74703	0.0167	18
Tebuconazole	3.7		50.9	LUFA2.4	1.99		Lumbricus terrestris	-1.968	14	Yes	0.0497854	1	0.512663	0.17452	0.0894701	0.758155	0.374141	1.4885	0.0224	0.0582159	1.74703	0.017	18
Tebuconazole	3.7		50.9	LUFA2.4	1.99		Lumbricus terrestris	-1.968	18	Yes	0.0454936	1	0.427785	0.17452	0.0746571	0.758155	0.374141	1.4885	0.019	0.0582159	1.74703	0.0147	18
Tebuconazole	3.7		50.9	LUFA2.4	1.99		Lumbricus terrestris	-1.968	22	Yes	0.0480687	1	0.491727	0.17452	0.0858162	0.758155	0.374141	1.4885	0.0211	0.0582159	1.74703	0.016	18
Tebuconazole	3.7		50.9	LUFA2.1	0.71		Lumbricus terrestris	-1.968	7	Max	0.206867	1	0.516371	0.21645	0.111769	0.664642	0.554244	1.0915	0.057	0.0995363	1.1604	0.0444	18
Phenanthrene	4.46		0	S2	1.55		Eisenia fetida	-1.575	7	Max	4.19989	6.62	2.62351	0.102582	0.0406534	1.80979	24.4903	0.11781	7.77	0.376819	0.101828	8.18	8
Phenanthrene	4.46		0	S3	1.88		Eisenia fetida	-1.575	9	Yes	8.55256	6.59923	2.83908	0.0886152	0.0381234	1.87199	25.9208	0.124858	7.51	0.350263	0.109937	8.04	8
Phenanthrene	4.46		0	S3	1.88		Eisenia fetida	-1.575	11	Yes	6.76353	6.59923	2.39078	0.0886152	0.0321036	1.87199	25.9208	0.124858	7.44	0.350263	0.109937	8.1	8
Pyrene	4.88		0	S1	0.47		Eisenia fetida	-1.575	7	Max	26.02	6.67266	4.46938	0.164408	0.110121	1.60838	29.4162	0.0822613	21.72	0.662309	0.0634056	21.19	8
Pyrene	4.88		0	S2	1.55		Eisenia fetida	-1.575	7	Yes	6.42074	6.94791	4.4404	0.0706233	0.0451353	1.99291	41.7837	0.11781	11.91	0.421544	0.101828	12.329	8
Pyrene	4.88		0	S2	1.55		Eisenia fetida	-1.575	9	Yes	5.93351	6.94791	4.24653	0.0706233	0.0431647	1.99291	41.7837	0.11781	12.6	0.421544	0.101828	13.333	8
Pyrene	4.88		0	S2	1.55		Eisenia fetida	-1.575	11	Yes	6.04657	6.94791	3.73914	0.0706233	0.0380071	1.99291	41.7837	0.11781	12.96	0.421544	0.101828	13.96	8
Pyrene	4.88		0	S3	1.88		Eisenia fetida	-1.575	9	Yes	27.9247	7.06381	4.8709	0.0622206	0.0429047	2.05511	44.2243	0.124858	11.56	0.391835	0.109937	12.28	8
Pyrene	4.88		0	S3	1.88		Eisenia fetida	-1.575	11	Yes	25.5556	7.06381	4.58709	0.0622206	0.0404047	2.05511	44.2243	0.124858	12.21	0.391835	0.109937	13.24	8
Pyrene	4.88		0	S4	2.59		Eisenia fetida	-1.575	7	Yes	4.23478	7.60908	3.21788	0.0528425	0.0223471	2.15835	48.5942	0.137498	7.4	0.347073	0.124849	7.94	8
Pyrene	4.88		0	S4	2.59		Eisenia fetida	-1.575	9	Yes	2.44294	7.60908	1.70435	0.0528425	0.0118361	2.15835	48.5942	0.137498	6.98	0.347073	0.124849	7.626	8
Pyrene	4.88		0	S4	2.59		Eisenia fetida	-1.575	11	Yes	1.27249	7.60908	1.03078	0.0528425	0.00715841	2.15835	48.5942	0.137498	6.16	0.347073	0.124849	6.77	8
Pyrene	4.88		0	S5	7.88		Eisenia fetida	-1.575	7	Yes	4.482	8.9363	3.98868	0.0271804	0.0121318	2.5169	67.4075	0.192198	4.28	0.22775	0.194189	4.72	8
Pyrene	4.88		0	S5	7.88		Eisenia fetida	-1.575	9	Yes	4.54997	8.9363	3.85058	0.0271804	0.0117118	2.5169	67.4075	0.192198	4.25	0.22775	0.194189	4.68	8
Pyrene	4.88		0	S6	20.19		Eisenia fetida	-1.575	7	Yes	1.04484	5.28133	3.55792	0.00799194	0.00538399	2.82009	88.8968	0.255117	1.755	0.159495	0.282127	1.94	8
Pyrene	4.88		0	S6	20.19		Eisenia fetida	-1.575	9	Yes	0.745129	5.28133	2.55152	0.00799194	0.00386107	2.82009	88.8968	0.255117	1.67	0.159495	0.282127	1.81	8
Pyrene	4.88		0	S6	20.19		Eisenia fetida	-1.575	11	Yes	0.635949	5.28133	1.99225	0.00799194	0.00301476	2.82009	88.8968	0.255117	1.488	0.159495	0.282127	1.579	8
Phenanthrene	4.46		0	AS1	1.6		Eisenia andrei	-1.575	21	Yes	0.55693	5.96301	5.57901	0.0902503	0.0844384	1.82002	24.72	0.118942	16.4	0.372316	0.103119	17.65	10
Phenanthrene	4.46		0	AS2	3.4		Eisenia andrei	-1.575	21	Yes	0.611	5.74629	5.25013	0.049713	0.0454206	2.06292	30.8553	0.149234	9.2	0.279875	0.139092	10.26	10
Phenanthrene	4.46		0	AS3	15.3		Eisenia andrei	-1.575	21	Yes	0.401914	4.90223	4.48833	0.0138929	0.0127199	2.5476	48.0229	0.234685	2.628	0.158358	0.252713	2.848	10
Pyrene	4.88		0	AS1	1.6		Eisenia andrei	-1.575	21	Yes	4.9053	5.99878	5.54867	0.059556	0.0550873	2.00314	42.1756	0.118942	18.41	0.416507	0.103119	20.42	10
Pyrene	4.88		0	AS2	3.4		Eisenia andrei	-1.575	21	Yes	3.60165	6.9449	5.16512	0.039412	0.0293119	2.24604	52.6432	0.149234	10.82	0.313094	0.139092	14.926	10
Pyrene	4.88		0	AS3	15.3		Eisenia andrei	-1.575	21	Yes	0.974121	5.65825	3.84403	0.0105187	0.00714605	2.73072	81.9335	0.234685	2.696	0.177154	0.252713	2.9	10
Phenanthrene	4.46		0	Czech Republic	1.7		Eisenia andrei	-1.575	10	Yes	1.82798	4.937	0.252119	0.0714348	0.00364797	1.83955	25.1647	0.121132	4.5	0.363867	0.105631	4.879	17
Phenanthrene	4.46		0	Czech Republic	1.7		Eisenia andrei	-1.575	10	Yes	0.996063	4.937	0.531767	0.0714348	0.00769428	1.83955	25.1647	0.121132	4.89	0.363867	0.105631	5.29	17
Phenanthrene	4.46		0	Czech Republic	1.7		Eisenia andrei	-1.575	10	Yes	0.21134	4.937	0.26291	0.0714348	0.00380411	1.83955	25.1647	0.121132	4.42	0.363867	0.105631	4.937	17
Pyrene	4.88		0	Czech Republic	1.7		Eisenia andrei	-1.575	10	Yes	11.6128	3.687	1.70108	0.0349945	0.0161455	2.02267	42.9344	0.121132	5.9	0.407055	0.105631	6.34	17
Pyrene	4.88		0	Czech Republic	1.7		Eisenia andrei	-1.575	10	Yes	7.76959	3.687	1.68982	0.0349945	0.0160386	2.02267	42.9344	0.121132	5.88	0.407055	0.105631	6.32	17
Pyrene	4.88		0	Czech Republic	1.7		Eisenia andrei	-1.575	10	Yes	5.31071	3.687	1.47777	0.0349945	0.014026	2.02267	42.9344	0.121132	5.57	0.407055	0.105631	6.009	17
Phenanthrene	4.46		0	NS1	1.8		Eisenia fetida	-1.575	10	Yes	2.49969	6.73747	4.71546	0.0934382	0.0653961	1.85797	25.5914	0.123234	11.268	0.356077	0.108056	12.07	7
Phenanthrene	4.46		0	NS2	5.6		Eisenia fetida	-1.575	10	Yes	1.80807	6.51111	5.17616	0.0388991	0.0309237	2.22372	35.7328	0.17342	5.736	0.231693	0.169565	6.317	7
Phenanthrene	4.46		0	NS3	12.6		Eisenia fetida	-1.575	10	Yes	1.22556	6.8217	5.16819	0.0223284	0.0169162	2.48503	45.3574	0.221363	3.41	0.170438	0.233966	3.749	7
Phenanthrene	4.46		0	AS1	1.9		Eisenia fetida	-1.575	10	Yes	1.81503	6.70693	5.23057	0.089357	0.0696874	1.8754	26.0016	0.125256	11.45	0.348862	0.1104	12.276	7
Phenanthrene	4.46		0	AS2	5.4		Eisenia fetida	-1.575	10	Yes	1.40366	6.98602	3.97165	0.0428779	0.0243767	2.212	35.3526	0.171532	5.258	0.234905	0.167134	5.79	7
Phenanthrene	4.46		0	AS3	12.4		Eisenia fetida	-1.575	10	Yes	0.742149	6.43959	3.13959	0.0213294	0.0103991	2.47988	45.1445	0.2203	2.55	0.171474	0.232484	2.797	7
Pyrene	4.88		0	NS1	1.8		Eisenia fetida	-1.575	10	Yes	10.0125	4.87299	4.02232	0.0443305	0.0365919	2.04109	43.6623	0.123234	10.013	0.39834	0.108056	10.64	7
Pyrene	4.88		0	NS2	5.6		Eisenia fetida	-1.575	10	Yes	5.92001	4.25734	3.61122	0.0166841	0.014152	2.40684	60.9649	0.17342	4.372	0.259193	0.169565	4.8	7
Pyrene	4.88		0	NS3	12.6		Eisenia fetida	-1.575	10	Yes	1.12727	5.15479	4.06231	0.0110677	0.00872203	2.66815	77.3859	0.221363	2.957	0.190667	0.233966	3.251	7
Pyrene	4.88		0	AS1	1.9		Eisenia fetida	-1.575	10	Yes	9.02287	4.71335	3.92137	0.0411921	0.0342707	2.05852	44.3621	0.125256	9.362	0.390269	0.1104	10.03	7
Pyrene	4.88		0	AS2	5.4		Eisenia fetida	-1.575	10	Yes	3.82567	4.83761	3.40879	0.0194767	0.0137241	2.39512	60.3163	0.171532	4.56	0.262786	0.167134	5.02	7
Pyrene	4.88		0	AS3	12.4		Eisenia fetida	-1.575	10	Yes	1.35203	4.54511	3.1741	0.0098752	0.00689639	2.663	77.0225	0.2203	2.45	0.191826	0.232484	2.689	7
Phenanthrene	4.46		0	S1	0.47		Eisenia fetida	-1.575	3	Max	32.2266	7.81727	4.14973	0.293629	0.15587	1.42526	17.2414	0.0822613	10.27	0.592039	0.0634056	9.69	8
Phenanthrene	4.46		0	S4	2.59		Eisenia fetida	-1.575	3	Max	4.14373	9.08779	2.45184	0.0962121	0.0259575	1.97523	28.4821	0.137498	4.15	0.310249	0.124849	4.31	8
Phenanthrene	4.46		0	S5	7.88		Eisenia fetida	-1.575	3	Max	2.95115	7.8	4.09232	0.036167	0.0189752	2.33378	39.5089	0.192198	2.43	0.203586	0.194189	2.68	8
Phenanthrene	4.46		0	S6	20.19		Eisenia fetida	-1.575	3	Max	1.40347	5.80352	3.464	0.0133881	0.00799111	2.63697	52.1042	0.255117	1.14	0.142573	0.282127	1.299	8
Pyrene	4.88		0	S6	20.19		Eisenia fetida	-1.575	3	Yes	1.44103	5.28133	4.16215	0.00799194	0.00629835	2.82009	88.8968	0.255117	1.299	0.159495	0.282127	1.51	8
log Kow, log Dow and TPSA are octanol-water partition coefficient, octanol/water partition coefficient corrected by soil pH and fragment-based polar surface area from N, O, S, P polar coefficients, respectively, calculated by the ACD/ILab software (v5.0.0.184); TOC is the soil organic carbon content, and a conversion factor of 1.72 was used to convert organic carbon content to organic matter cont…
Reference
1. Svobodová, M.; Šmídová, K.; Hvězdová, M.; Hofman, J. Uptake kinetics of pesticides chlorpyrifos and tebuconazole in the earthworm Eisenia andrei in two different soils. Environ. Pollut. 2018, 236, 257-264.
2. Svobodová, M.; Hofman, J.; Bielská, L.; Šmídová, K. Uptake kinetics of four hydrophobic organic pollutants in the earthworm Eisenia andrei in aged laboratory-contaminated natural soils. Ecotoxicol. Environ. Saf. 2020, 192, 110317.
3. Hu, X.Y.; Wen, B.; Shan, X.Q.; Zhang, S.Z. Bioavailability of pentachlorophenol to earthworms (Eisenia fetida) in artificially contaminated soils. J. Environ. Sci. Health. 2005, 40, 1905-1916.
4. Liu, J.; Xiong, K.; Ye, X.; Zhang, J.; Yang, Y.; Ji, L. Toxicity and bioaccumulation of bromadiolone to earthworm Eisenia fetida. Chemosphere 2015, 135, 250-256.
5. Xu, P.; Diao, J.; Liu, D.; Zhou, Z. Enantioselective bioaccumulation and toxic effects of metalaxyl in earthworm Eisenia foetida. Chemosphere 2011, 83, 1074-1079.
6. Xu, P.; Liu, D.; Diao, J.; Lu, D.; Zhou, Z. Enantioselective acute toxicity and bioaccumulation of benalaxyl in earthworm (Eisenia fedtia). J. Agric. Food Chem. 2009, 57, 8545-8549.
7. Vlčková, K.; Hofman, J. A comparison of POPs bioaccumulation in Eisenia fetida in natural and artificial soils and the effects of aging. Environ. Pollut. 2012, 160, 49-56.
8. Šmídová, K.; Hofman, J. Uptake kinetics of five hydrophobic organic pollutants in the earthworm Eisenia fetida in six different soils. J. Hazard. Mater. 2014, 267, 175-182.
9. Miao, J.; Chen, X.; Xu, T.; Yin, D.; Hu, X.; Sheng, G.D. Bioaccumulation, distribution and elimination of lindane in Eisenia foetida: the aging effect. Chemosphere 2018, 190, 350-357.
10. Šmídová, K.; Kim, S.; Hofman, J. Bioavailability of five hydrophobic organic compounds to earthworms from sterile and non-sterile artificial soils. Chemosphere 2017, 179, 222-231.
11. Carter, L.J.; Garman, C.D.; Ryan, J.; Dowle, A.; Bergstrom, E.D.; Thomas-Oates, J.; Boxall, A.B. Fate and uptake of pharmaceuticals in soil–earthworm systems. Environ. Sci. Technol. 2014, 48,.5955-5963.
12. Yu, D., Li, J.; Zhang, Y.; Wang, H.; Guo, B.; Zheng, L. Enantioseletive bioaccumulation of tebuconazole in earthworm Eisenia fetida. J. Environ. Sci. 2012, 24, 2198-2204.
13. Lister, L.J.; Svendsen, C.; Wright, J.; Hooper, H.L.; Spurgeon, D.J. Modelling the joint effects of a metal and a pesticide on reproduction and toxicokinetics in Lumbricid earthworms. Environ. Int. 2011, 37, 663-670.
14. Zhou, G.; Liu, D.; Ma, R.; Li, J.; Sun, M.; Zhou, Z.; Wang, P. Enantioselective Kinetics of α-Hexachlorocyclohexane in Earthworm (Eisenia fedtia) and Forest Soil. Chirality 2012, 24, 615-620.
15. Ye, X.; Xiong, K.; Liu, J. Comparative toxicity and bioaccumulation of fenvalerate and esfenvalerate to earthworm Eisenia fetida.J. Hazard. Mater. 2016, 310, 82-88.
16. Qin, F.; Gao, Y.; Guo, B.; Xu, P.; Li, J.; Wang, H. Enantioselective acute toxicity effects and bioaccumulation of furalaxyl in the earthworm (Eisenia foetida). Chirality 2014, 26, 307-312.
17. Šmídová, K.; Šerá, J.; Bielská, L.; Hofman, J. Influence of feeding and earthworm density on compound bioaccumulation in earthworms Eisenia andrei. Environ. Pollut. 2015, 207, 168-175.
18. Škulcová, L.; Neuwirthová, N.; Šimek, Z.; Trojan, M.; Bielská, L. Enantioselective behavior of the fungicide tebuconazole in soil. Environ. Process. 2020, 7, 173-188.

## Sheet: Table S4
Table S4. Details of dataset for evaluating Jager et al. (2003) model (Data on log Dow and soil pH were provided only for ionisable compounds).
Organic compound	log Kow	log Dow	TPSA	Soil name	TOC (%)	Soil pH	Earthworm species	log SSAlipid	Time (day)	Steady state or not or Max	Cew (mg kg-1 ww)	Initial Csoil (mg kg-1 dw)	Csoil (mg kg-1 dw)	Initial Cwater (mg L-1)	Cwater (mg L-1)	Predicted log Kd	Predicted kin,pw (L kg-1 d−1)	Predicted kout,pw (d−1)	Predicted Cew,pw ( mg kg-1 ww)	Predicted kin,soil (kg kg-1 d−1)	Predicted kout,soil (d−1)	Predicted Cew,soil ( mg kg-1 ww)	Reference
PCB 153	6.92		0	S1	1.57		Eisenia andrei	-1.575	7	No	0.518139	0.844758	0.738122	0.00109712	0.000958629	2.88648	561.778	0.118266	2.71	0.723312	0.102347	2.86	1
PCB 153	6.92		0	S1	1.57		Eisenia andrei	-1.575	9	No	0.795933	0.844758	0.729661	0.00109712	0.00094764	2.88648	561.778	0.118266	3.12	0.723312	0.102347	3.29	1
PCB 153	6.92		0	S1	1.57		Eisenia andrei	-1.575	13	No	1.06711	0.844758	0.725179	0.00109712	0.000941819	2.88648	561.778	0.118266	3.65	0.723312	0.102347	3.89	1
PCB 153	6.92		0	S1	1.57		Eisenia andrei	-1.575	21	Max	1.41881	0.844758	0.660036	0.00109712	0.000857215	2.88648	561.778	0.118266	4	0.723312	0.102347	4.44	1
PCB 153	6.92		0	S2	9.3		Eisenia andrei	-1.575	7	No	0.342169	1.03448	0.963769	0.000358912	0.000334379	3.45973	947.964	0.202026	1.21	0.368811	0.207392	1.35	1
PCB 153	6.92		0	S2	9.3		Eisenia andrei	-1.575	9	No	0.369312	1.03448	0.973523	0.000358912	0.000337763	3.45973	947.964	0.202026	1.32	0.368811	0.207392	1.48	1
PCB 153	6.92		0	S2	9.3		Eisenia andrei	-1.575	13	No	0.574253	1.03448	0.928207	0.000358912	0.000322041	3.45973	947.964	0.202026	1.45	0.368811	0.207392	1.59	1
PCB 153	6.92		0	S2	9.3		Eisenia andrei	-1.575	21	Max	0.799317	1.03448	0.926163	0.000358912	0.000321331	3.45973	947.964	0.202026	1.49	0.368811	0.207392	1.64	1
PCB 153	6.92		0	NS1	1.8		Eisenia fetida	-1.575	10	Yes	1.96	0.594408	0.559817	0.000697513	0.000656922	2.93053	584.826	0.123234	2.27	0.686824	0.108056	2.395	2
PCB 153	6.92		0	NS2	5.6		Eisenia fetida	-1.575	10	Yes	0.780117	0.507335	0.475742	0.00025646	0.000240489	3.29628	816.583	0.17342	0.955	0.446903	0.169565	1.06	2
PCB 153	6.92		0	NS3	12.6		Eisenia fetida	-1.575	10	Yes	0.242414	0.694009	0.671514	0.000192207	0.000185977	3.55759	1036.53	0.221363	0.792	0.328751	0.233966	0.862	2
PCB 153	6.92		0	AS1	1.9		Eisenia fetida	-1.575	10	Yes	0.869819	0.677951	0.646285	0.000764263	0.000728566	2.94796	594.2	0.125256	2.512	0.672906	0.1104	2.67	2
PCB 153	6.92		0	AS2	5.4		Eisenia fetida	-1.575	10	Yes	0.602168	0.677951	0.677951	0.000352081	0.000352081	3.28456	807.895	0.171532	1.356	0.4531	0.167134	1.491	2
PCB 153	6.92		0	AS3	12.4		Eisenia fetida	-1.575	10	Yes	0.361	0.651324	0.63547	0.00018254	0.000178097	3.55244	1031.66	0.2203	0.749	0.330749	0.232484	0.821	2
PCB 153	6.92		0	S1	0.47		Eisenia fetida	-1.575	3	No	0.810818	0.781	0.673223	0.00248219	0.00213965	2.49782	394.01	0.0822613	2.43	1.14196	0.0634056	2.281	3
PCB 153	6.92		0	S1	0.47		Eisenia fetida	-1.575	7	No	1.97084	0.781	0.716653	0.00248219	0.00227768	2.49782	394.01	0.0822613	4.66	1.14196	0.0634056	4.523	3
PCB 153	6.92		0	S1	0.47		Eisenia fetida	-1.575	13	Yes	2.49883	0.781	0.634601	0.00248219	0.0020169	2.49782	394.01	0.0822613	6.86	1.14196	0.0634056	7.013	3
PCB 153	6.92		0	S1	0.47		Eisenia fetida	-1.575	21	Yes	1.97404	0.781	0.602467	0.00248219	0.00191477	2.49782	394.01	0.0822613	8.11	1.14196	0.0634056	8.609	3
PCB 153	6.92		0	S2	1.55		Eisenia fetida	-1.575	3	No	0.199042	0.781	0.733412	0.00102401	0.000961616	2.88235	559.663	0.11781	1.4	0.726831	0.101828	1.43	3
PCB 153	6.92		0	S2	1.55		Eisenia fetida	-1.575	7	No	0.461839	0.781	0.519312	0.00102401	0.000680898	2.88235	559.663	0.11781	2.33	0.726831	0.101828	2.41	3
PCB 153	6.92		0	S2	1.55		Eisenia fetida	-1.575	13	Yes	1.07224	0.781	0.494608	0.00102401	0.000648508	2.88235	559.663	0.11781	2.73	0.726831	0.101828	2.963	3
PCB 153	6.92		0	S2	1.55		Eisenia fetida	-1.575	21	Yes	0.979691	0.781	0.579611	0.00102401	0.000759959	2.88235	559.663	0.11781	3.14	0.726831	0.101828	3.48	3
PCB 153	6.92		0	S3	1.88		Eisenia fetida	-1.575	3	No	1.01944	0.696088	0.607868	0.000790895	0.000690659	2.94455	592.354	0.124858	1.1	0.675608	0.109937	1.13	3
PCB 153	6.92		0	S3	1.88		Eisenia fetida	-1.575	7	No	2.2094	0.696088	0.501322	0.000790895	0.000569602	2.94455	592.354	0.124858	1.82	0.675608	0.109937	1.915	3
PCB 153	6.92		0	S3	1.88		Eisenia fetida	-1.575	13	Yes	4.13337	0.696088	0.635986	0.000790895	0.000722607	2.94455	592.354	0.124858	2.52	0.675608	0.109937	2.71	3
PCB 153	6.92		0	S3	1.88		Eisenia fetida	-1.575	21	Yes	4.12682	0.696088	0.553553	0.000790895	0.000628947	2.94455	592.354	0.124858	2.92	0.675608	0.109937	3.24	3
PCB 153	6.92		0	S4	2.59		Eisenia fetida	-1.575	3	No	0.356859	0.825693	0.635732	0.000739657	0.000569489	3.04779	650.886	0.137498	1.04	0.598428	0.124849	1.0919	3
PCB 153	6.92		0	S4	2.59		Eisenia fetida	-1.575	7	No	0.990447	0.825693	0.652451	0.000739657	0.000584466	3.04779	650.886	0.137498	1.74	0.598428	0.124849	1.89	3
PCB 153	6.92		0	S4	2.59		Eisenia fetida	-1.575	13	Yes	1.43317	0.825693	0.476607	0.000739657	0.000426946	3.04779	650.886	0.137498	2.08	0.598428	0.124849	2.28	3
PCB 153	6.92		0	S4	2.59		Eisenia fetida	-1.575	21	Yes	1.39713	0.825693	0.616008	0.000739657	0.000551821	3.04779	650.886	0.137498	2.28	0.598428	0.124849	2.529	3
PCB 153	6.92		0	S5	7.88		Eisenia fetida	-1.575	3	No	0.571441	0.78384	0.672076	0.000307528	0.000263679	3.40634	902.877	0.192198	0.57	0.392689	0.194189	0.649	3
PCB 153	6.92		0	S5	7.88		Eisenia fetida	-1.575	7	Yes	0.806067	0.78384	0.71876	0.000307528	0.000281995	3.40634	902.877	0.192198	0.96	0.392689	0.194189	1.053	3
PCB 153	6.92		0	S5	7.88		Eisenia fetida	-1.575	13	Yes	0.947639	0.78384	0.690276	0.000307528	0.00027082	3.40634	902.877	0.192198	1.18	0.392689	0.194189	1.307	3
PCB 153	6.92		0	S5	7.88		Eisenia fetida	-1.575	21	Yes	0.914567	0.78384	0.708791	0.000307528	0.000278084	3.40634	902.877	0.192198	1.27	0.392689	0.194189	1.395	3
PCB 153	6.92		0	S6	20.19		Eisenia fetida	-1.575	3	No	0.220582	0.715538	0.693	0.000139669	0.00013527	3.70953	1190.71	0.255117	0.35	0.275003	0.282127	0.393	3
PCB 153	6.92		0	S6	20.19		Eisenia fetida	-1.575	7	No	0.292445	0.715538	0.643	0.000139669	0.00012551	3.70953	1190.71	0.255117	0.52	0.275003	0.282127	0.562	3
PCB 153	6.92		0	S6	20.19		Eisenia fetida	-1.575	13	Yes	0.367529	0.715538	0.622	0.000139669	0.000121411	3.70953	1190.71	0.255117	0.566	0.275003	0.282127	0.604	3
PCB 153	6.92		0	S6	20.19		Eisenia fetida	-1.575	21	Yes	0.391565	0.715538	0.672	0.000139669	0.000131171	3.70953	1190.71	0.255117	0.588	0.275003	0.282127	0.636	3
PCB 153	6.92		0	AS1	1.6		Eisenia andrei	-1.575	21	Yes	2.85993	0.722072	0.691783	0.000924705	0.000885917	2.89258	564.914	0.118942	3.912	0.718146	0.103119	4.32	4
PCB 153	6.92		0	AS2	3.4		Eisenia andrei	-1.575	21	Yes	1.8043	0.758495	0.649237	0.000555233	0.000475254	3.13548	705.12	0.149234	2.268	0.539841	0.139092	2.497	4
PCB 153	6.92		0	AS3	15.3		Eisenia andrei	-1.575	21	Yes	0.579475	0.679946	0.65247	0.000163047	0.000156459	3.62016	1097.44	0.234685	0.742	0.305451	0.252713	0.79	4
PCB 153	6.92		0	Czech Republic	1.7		Eisenia andrei	-1.575	10	Yes	1.20126	0.505	0.409393	0.00061827	0.000501219	2.91211	575.077	0.121132	1.834	0.70185	0.105631	1.953	5
PCB 153	6.92		0	Czech Republic	1.7		Eisenia andrei	-1.575	10	Yes	2.01772	0.505	0.424866	0.00061827	0.000520163	2.91211	575.077	0.121132	1.87	0.70185	0.105631	2	5
PCB 153	6.92		0	Czech Republic	1.7		Eisenia andrei	-1.575	10	Yes	1.74731	0.505	0.420754	0.00061827	0.000515128	2.91211	575.077	0.121132	1.87	0.70185	0.105631	1.974	5
log Kow, log Dow and TPSA are octanol-water partition coefficient, octanol/water partition coefficient corrected by soil pH and fragment-based polar surface area from N, O, S, P polar coefficients, respectively, calculated by the ACD/ILab software (v5.0.0.184); TOC is the soil organic carbon content, and a conversion factor of 1.72 was used to convert organic carbon content to organic matter cont…
Reference
1. Svobodová, M.; Hofman, J.; Bielská, L.; Šmídová, K. Uptake kinetics of four hydrophobic organic pollutants in the earthworm Eisenia andrei in aged laboratory-contaminated natural soils. Ecotoxicol. Environ. Saf. 2020, 192, 110317.
2. Vlčková, K.; Hofman, J. A comparison of POPs bioaccumulation in Eisenia fetida in natural and artificial soils and the effects of aging. Environ. Pollut. 2012, 160, 49-56.
3. Šmídová, K.; Hofman, J. Uptake kinetics of five hydrophobic organic pollutants in the earthworm Eisenia fetida in six different soils. J. Hazard. Mater. 2014, 267, 175-182.
4. Šmídová, K.; Kim, S.; Hofman, J. Bioavailability of five hydrophobic organic compounds to earthworms from sterile and non-sterile artificial soils. Chemosphere 2017, 179, 222-231.
5. Šmídová, K.; Šerá, J.; Bielská, L.; Hofman, J. Influence of feeding and earthworm density on compound bioaccumulation in earthworms Eisenia andrei. Environ. Pollut. 2015, 207, 168-175.

## Sheet: Table S5
Table S5. Details of dataset for evaluating our new kinetic models (Data on log Dow and soil pH were provided only for ionisable compounds. The data points highlighted in red indicate that they are outside the applicability domain of the developed models.).
Organic compound	log Kow	log Dow	log Kom	TPSA	Soil name	TOC (%)	Soil pH	Earthworm species	log SSAlipid	Time (day)	Steady state or not or Maximum value	Cew (mg kg-1 ww)	Initial Csoil (mg kg-1 dw)	Csoil (mg kg-1 dw)	Initial Cwater (mg L-1)	Cwater (mg L-1)	Predicted log Kd	Predicted kin,pw (L kg-1 d−1)	Predicted kout,pw (d−1)	Predicted Cew,pw ( mg kg-1 ww)	Predicted kin,soil (kg kg-1 d−1)	Predicted kout,soil (d−1)	Predicted Cew,soil ( mg kg-1 ww)	Reference
Tebuconazole	3.7		3.09945	50.9	FS1	1.02		Eisenia andrei	-1.575	5	Yes	11.7643	4.74	4.4731	0.214881	0.202781	1.34358	8.23589	1.21726	1.382	0.360412	1.81601	0.893	1
Tebuconazole	3.7		3.028	50.9	FS2	1.93		Eisenia andrei	-1.575	3	Yes	2.27246	5.32	5.23609	0.150255	0.147885	1.54908	9.93499	1.47485	0.99	0.283097	2.33922	0.635	1
Lindane	3.72		3.05985	0	S1	1.57		Eisenia andrei	-1.575	7	No	29.2125	5.34907	4.42892	0.172584	0.142896	1.49128	9.59061	0.118266	7.18	0.307753	0.102347	7.39	2
Lindane	3.72		3.05985	0	S1	1.57		Eisenia andrei	-1.575	9	Yes	33.866	5.34907	4.0946	0.172584	0.13211	1.49128	9.59061	0.118266	7.98	0.307753	0.102347	8.47	2
Lindane	3.72		3.05985	0	S1	1.57		Eisenia andrei	-1.575	13	Yes	46.8916	5.34907	3.85983	0.172584	0.124535	1.49128	9.59061	0.118266	8.86	0.307753	0.102347	9.61	2
Lindane	3.72		3.05985	0	S1	1.57		Eisenia andrei	-1.575	21	Yes	35.4337	5.34907	4.12889	0.172584	0.133216	1.49128	9.59061	0.118266	9.89	0.307753	0.102347	10.96	2
Lindane	3.72		2.86052	0	S2	9.3		Eisenia andrei	-1.575	7	No	10.6731	10.8217	9.11471	0.0932741	0.0785613	2.06453	16.1835	0.202026	5.14	0.156921	0.207392	5.64	2
Lindane	3.72		2.86052	0	S2	9.3		Eisenia andrei	-1.575	9	Yes	8.92783	10.8217	10.2733	0.0932741	0.0885476	2.06453	16.1835	0.202026	5.66	0.156921	0.207392	6.26	2
Lindane	3.72		2.86052	0	S2	9.3		Eisenia andrei	-1.575	13	Yes	9.27861	10.8217	9.46414	0.0932741	0.081573	2.06453	16.1835	0.202026	6.28	0.156921	0.207392	6.91	2
Lindane	3.72		2.86052	0	S2	9.3		Eisenia andrei	-1.575	21	Yes	10.3589	10.8217	9.38361	0.0932741	0.080879	2.06453	16.1835	0.202026	6.45	0.156921	0.207392	7.08	2
p,p’-DDT	6.63		4.32861	0	S1	1.57		Eisenia andrei	-1.575	7	No	6.00071	10.7508	9.22482	0.0186812	0.0160295	2.76004	388.477	0.118266	31.57	0.66941	0.102347	32.89	2
p,p’-DDT	6.63		4.32861	0	S1	1.57		Eisenia andrei	-1.575	9	No	10.2708	10.7508	9.12173	0.0186812	0.0158504	2.76004	388.477	0.118266	36.26	0.66941	0.102347	37.8	2
p,p’-DDT	6.63		4.32861	0	S1	1.57		Eisenia andrei	-1.575	13	No	12.5431	10.7508	8.77399	0.0186812	0.0152461	2.76004	388.477	0.118266	41.69	0.66941	0.102347	44.9	2
p,p’-DDT	6.63		4.32861	0	S1	1.57		Eisenia andrei	-1.575	21	Max	18.2191	10.7508	7.05849	0.0186812	0.0122652	2.76004	388.477	0.118266	43.29	0.66941	0.102347	48.299	2
p,p’-DDT	6.63		4.12928	0	S2	9.3		Eisenia andrei	-1.575	7	No	3.70161	15.5051	13.6285	0.00719748	0.00632638	3.33329	655.53	0.202026	16.3	0.341327	0.207392	18.2	2
p,p’-DDT	6.63		4.12928	0	S2	9.3		Eisenia andrei	-1.575	9	No	3.69752	15.5051	14.0383	0.00719748	0.00651658	3.33329	655.53	0.202026	17.9	0.341327	0.207392	19.74	2
p,p’-DDT	6.63		4.12928	0	S2	9.3		Eisenia andrei	-1.575	13	No	6.46274	15.5051	13.7997	0.00719748	0.00640585	3.33329	655.53	0.202026	19.5	0.341327	0.207392	21.48	2
p,p’-DDT	6.63		4.12928	0	S2	9.3		Eisenia andrei	-1.575	21	Max	9.10875	15.5051	13.1421	0.00719748	0.00610059	3.33329	655.53	0.202026	20.03	0.341327	0.207392	21.9	2
Pentachlorophenol	5.12	2.06	2.41377	20.2	S1	0.784884	8.28	Eisenia fetida	-1.575	15	Yes	3.01	5	5	1.42845	1.42845	0.544106	0.946861	0.254936	5.19	0.256853	0.260461	4.83162	3
Pentachlorophenol	5.12	2.06	2.41377	20.2	S1	0.784884	8.28	Eisenia fetida	-1.575	15	Yes	5.09	10	10	2.8569	2.8569	0.544106	0.946861	0.254936	10.3791	0.256853	0.260461	9.66324	3
Pentachlorophenol	5.12	2.06	2.41377	20.2	S1	0.784884	8.28	Eisenia fetida	-1.575	15	Yes	11.21	20	20	5.71379	5.71379	0.544106	0.946861	0.254936	20.7582	0.256853	0.260461	19.3265	3
Pentachlorophenol	5.12	2.06	2.41377	20.2	S1	0.784884	8.28	Eisenia fetida	-1.575	15	Yes	17.63	40	40	11.4276	11.4276	0.544106	0.946861	0.254936	41.5164	0.256853	0.260461	38.653	3
Pentachlorophenol	5.12	2.06	2.41377	20.2	S1	0.784884	8.28	Eisenia fetida	-1.575	15	Yes	21.54	50	50	14.2845	14.2845	0.544106	0.946861	0.254936	51.8956	0.256853	0.260461	48.3162	3
Pentachlorophenol	5.12	2.29	2.3784	20.2	S2	2.63372	7.58	Eisenia fetida	-1.575	15	Yes	4.03	5	5	0.461814	0.461814	1.0345	1.81124	0.367016	2.2698	0.172699	0.421183	2.04647	3
Pentachlorophenol	5.12	2.29	2.3784	20.2	S2	2.63372	7.58	Eisenia fetida	-1.575	15	Yes	8.08	10	10	0.923628	0.923628	1.0345	1.81124	0.367016	4.53961	0.172699	0.421183	4.09294	3
Pentachlorophenol	5.12	2.29	2.3784	20.2	S2	2.63372	7.58	Eisenia fetida	-1.575	15	Yes	14.22	20	20	1.84726	1.84726	1.0345	1.81124	0.367016	9.07921	0.172699	0.421183	8.18587	3
Pentachlorophenol	5.12	2.29	2.3784	20.2	S2	2.63372	7.58	Eisenia fetida	-1.575	15	Yes	31.54	40	40	3.69451	3.69451	1.0345	1.81124	0.367016	18.1584	0.172699	0.421183	16.3717	3
Pentachlorophenol	5.12	2.29	2.3784	20.2	S2	2.63372	7.58	Eisenia fetida	-1.575	15	Yes	41.81	50	50	4.61814	4.61814	1.0345	1.81124	0.367016	22.698	0.172699	0.421183	20.4647	3
Benalaxyl	3.53		3.0036	46.6	Beijing	1.23837		Eisenia fetida	-1.575	1	No	15.89	50	50	2.32806	2.32806	1.33198	7.02392	1.0482	10.1313	0.320025	1.51624	8.199	6
Benalaxyl	3.53		3.0036	46.6	Beijing	1.23837		Eisenia fetida	-1.575	3	No	12.93	50	50	2.32806	2.32806	1.33198	7.02392	1.0482	14.9281	0.320025	1.51624	10.44	6
Benalaxyl	3.53		3.0036	46.6	Beijing	1.23837		Eisenia fetida	-1.575	5	No	14.37	50	50	2.32806	2.32806	1.33198	7.02392	1.0482	15.5177	0.320025	1.51624	10.5479	6
Benalaxyl	3.53		3.0036	46.6	Beijing	1.23837		Eisenia fetida	-1.575	7	No	26.57	50	50	2.32806	2.32806	1.33198	7.02392	1.0482	15.5901	0.320025	1.51624	10.553	6
Benalaxyl	3.53		3.0036	46.6	Beijing	1.23837		Eisenia fetida	-1.575	10	No	24.14	50	50	2.32806	2.32806	1.33198	7.02392	1.0482	15.5998	0.320025	1.51624	10.5533	6
Benalaxyl	3.53		3.0036	46.6	Beijing	1.23837		Eisenia fetida	-1.575	14	No	25.36	50	50	2.32806	2.32806	1.33198	7.02392	1.0482	15.6003	0.320025	1.51624	10.5533	6
Benalaxyl	3.53		3.0036	46.6	Beijing	1.23837		Eisenia fetida	-1.575	19	Yes	16.54	50	50	2.32806	2.32806	1.33198	7.02392	1.0482	15.6003	0.320025	1.51624	10.5533	6
Benalaxyl	3.53		3.0036	46.6	Beijing	1.23837		Eisenia fetida	-1.575	25	Yes	16.76	50	50	2.32806	2.32806	1.33198	7.02392	1.0482	15.6003	0.320025	1.51624	10.5533	6
Benalaxyl	3.53		3.0036	46.6	Beijing	1.23837		Eisenia fetida	-1.575	32	Yes	15.74	50	50	2.32806	2.32806	1.33198	7.02392	1.0482	15.6003	0.320025	1.51624	10.5533	6
Lindane	3.72		3.04453	0	NS1	1.8		Eisenia fetida	-1.575	10	Yes	1.11359	0.683707	0.662	0.0199314	0.0192986	1.53533	9.98409	0.123234	1.11	0.292228	0.108056	1.198	7
Lindane	3.72		2.91736	0	NS2	5.6		Eisenia fetida	-1.575	10	Yes	0.337803	0.577	0.551801	0.00724603	0.00692958	1.90108	13.9406	0.17342	0.467	0.190147	0.169565	0.513	7
Lindane	3.72		2.8265	0	NS3	12.6		Eisenia fetida	-1.575	10	Yes	0.115236	0.91112	0.900074	0.00626875	0.00619275	2.16239	17.6955	0.221363	0.44	0.139876	0.233966	0.486	7
Lindane	3.72		3.03847	0	AS1	1.9		Eisenia fetida	-1.575	10	Yes	0.586408	0.779831	0.695916	0.0218396	0.0194895	1.55276	10.1441	0.125256	1.18	0.286307	0.1104	1.26	7
Lindane	3.72		2.92143	0	AS2	5.4		Eisenia fetida	-1.575	10	Yes	0.241068	0.79143	0.79143	0.0102107	0.0102107	1.88936	13.7923	0.171532	0.67	0.192784	0.167134	0.737	7
Lindane	3.72		2.82829	0	AS3	12.4		Eisenia fetida	-1.575	10	Yes	0.1321	0.822165	0.802095	0.00572427	0.00558453	2.15724	17.6125	0.2203	0.4	0.140726	0.232484	0.44	7
p,p’-DDT	6.63		4.31329	0	NS1	1.8		Eisenia fetida	-1.575	10	Yes	1.74712	0.405756	0.399904	0.000637049	0.000627862	2.80409	404.415	0.123234	1.474	0.635641	0.108056	1.572	7
p,p’-DDT	6.63		4.18612	0	NS2	5.6		Eisenia fetida	-1.575	10	Yes	0.563926	0.294593	0.274423	0.000199245	0.000185603	3.16984	564.678	0.17342	0.519	0.4136	0.169565	0.56	7
p,p’-DDT	6.63		4.09526	0	NS3	12.6		Eisenia fetida	-1.575	10	Yes	0.185792	0.52643	0.506669	0.000195068	0.000187745	3.43115	716.775	0.221363	0.555	0.304253	0.233966	0.602	7
p,p’-DDT	6.63		4.30723	0	AS1	1.9		Eisenia fetida	-1.575	10	Yes	0.787798	0.437586	0.416219	0.000660007	0.000627779	2.82152	410.898	0.125256	1.496	0.622761	0.1104	1.594	7
p,p’-DDT	6.63		4.19019	0	AS2	5.4		Eisenia fetida	-1.575	10	Yes	0.509093	0.502	0.449583	0.000348809	0.000312388	3.15812	558.67	0.171532	0.864	0.419335	0.167134	0.952	7
p,p’-DDT	6.63		4.09705	0	AS3	12.4		Eisenia fetida	-1.575	10	Yes	0.271106	0.453401	0.453401	0.000170013	0.000170013	3.426	713.409	0.2203	0.489	0.306101	0.232484	0.536	7
Lindane	3.72		3.06129	0	S2	1.55		Eisenia fetida	-1.575	3	No	1.09563	0.556441	0.412252	0.0181248	0.0134282	1.48715	9.55451	0.11781	0.38	0.309251	0.101828	0.3868	8
Lindane	3.72		3.06129	0	S2	1.55		Eisenia fetida	-1.575	7	No	1.94177	0.556441	0.290796	0.0181248	0.009472	1.48715	9.55451	0.11781	0.58	0.309251	0.101828	0.6127	8
Lindane	3.72		3.06129	0	S2	1.55		Eisenia fetida	-1.575	13	Max	2.16256	0.556441	0.273336	0.0181248	0.0089033	1.48715	9.55451	0.11781	0.66	0.309251	0.101828	0.721	8
Lindane	3.72		3.06129	0	S2	1.55		Eisenia fetida	-1.575	21	No	1.34246	0.556441	0.317845	0.0181248	0.0103531	1.48715	9.55451	0.11781	0.74	0.309251	0.101828	0.824	8
Lindane	3.72		3.03966	0	S3	1.88		Eisenia fetida	-1.575	3	No	1.62372	0.494605	0.35537	0.0139609	0.0100308	1.54935	10.1126	0.124858	0.302	0.287456	0.109937	0.3114	8
Lindane	3.72		3.03966	0	S3	1.88		Eisenia fetida	-1.575	7	Max	2.09422	0.494605	0.283294	0.0139609	0.00799635	1.54935	10.1126	0.124858	0.47	0.287456	0.109937	0.498	8
Lindane	3.72		3.03966	0	S3	1.88		Eisenia fetida	-1.575	13	No	1.78069	0.494605	0.298212	0.0139609	0.00841743	1.54935	10.1126	0.124858	0.575	0.287456	0.109937	0.623	8
Lindane	3.72		3.03966	0	S3	1.88		Eisenia fetida	-1.575	21	No	0.994564	0.494605	0.363697	0.0139609	0.0102658	1.54935	10.1126	0.124858	0.69	0.287456	0.109937	0.772	8
Lindane	3.72		3.00376	0	S4	2.59		Eisenia fetida	-1.575	3	No	0.714797	0.781886	0.406765	0.0174002	0.00905222	1.65259	11.1119	0.137498	0.354	0.254618	0.124849	0.373	8
Lindane	3.72		3.00376	0	S4	2.59		Eisenia fetida	-1.575	7	Yes	0.926578	0.781886	0.399982	0.0174002	0.00890128	1.65259	11.1119	0.137498	0.52	0.254618	0.124849	0.552	8
Lindane	3.72		3.00376	0	S4	2.59		Eisenia fetida	-1.575	13	Yes	0.869677	0.781886	0.329444	0.0174002	0.00733151	1.65259	11.1119	0.137498	0.587	0.254618	0.124849	0.646	8
Lindane	3.72		3.00376	0	S4	2.59		Eisenia fetida	-1.575	21	No	0.527593	0.781886	0.451411	0.0174002	0.0100458	1.65259	11.1119	0.137498	0.673	0.254618	0.124849	0.753	8
Lindane	3.72		2.87909	0	S5	7.88		Eisenia fetida	-1.575	3	Yes	0.413217	0.689807	0.537487	0.00672334	0.00523872	2.01114	15.4138	0.192198	0.217	0.16708	0.194189	0.232	8
Lindane	3.72		2.87909	0	S5	7.88		Eisenia fetida	-1.575	7	Yes	0.459793	0.689807	0.521924	0.00672334	0.00508704	2.01114	15.4138	0.192198	0.32	0.16708	0.194189	0.355	8
Lindane	3.72		2.87909	0	S5	7.88		Eisenia fetida	-1.575	13	Yes	0.401022	0.689807	0.489932	0.00672334	0.00477522	2.01114	15.4138	0.192198	0.37	0.16708	0.194189	0.405	8
Lindane	3.72		2.87909	0	S5	7.88		Eisenia fetida	-1.575	21	Yes	0.249207	0.689807	0.635195	0.00672334	0.00619106	2.01114	15.4138	0.192198	0.433	0.16708	0.194189	0.481	8
Lindane	3.72		2.77367	0	S6	20.19		Eisenia fetida	-1.575	3	No	0.143669	0.603413	0.412962	0.00292606	0.00200253	2.31433	20.3277	0.255117	0.106	0.117008	0.282127	0.1177	8
Lindane	3.72		2.77367	0	S6	20.19		Eisenia fetida	-1.575	7	Yes	0.12277	0.603413	0.477625	0.00292606	0.00231609	2.31433	20.3277	0.255117	0.146	0.117008	0.282127	0.1637	8
Lindane	3.72		2.77367	0	S6	20.19		Eisenia fetida	-1.575	13	Yes	0.125988	0.603413	0.345033	0.00292606	0.00167313	2.31433	20.3277	0.255117	0.151	0.117008	0.282127	0.1637	8
Lindane	3.72		2.77367	0	S6	20.19		Eisenia fetida	-1.575	21	Yes	0.115249	0.603413	0.402072	0.00292606	0.00194972	2.31433	20.3277	0.255117	0.148	0.117008	0.282127	0.1599	8
p,p’-DDT	6.63		4.33005	0	S2	1.55		Eisenia fetida	-1.575	3	No	0.10011	0.3953	0.389358	0.000693459	0.000683035	2.75591	387.015	0.11781	0.67	0.672668	0.101828	0.687	8
p,p’-DDT	6.63		4.33005	0	S2	1.55		Eisenia fetida	-1.575	7	No	0.248813	0.3953	0.259182	0.000693459	0.000454672	2.75591	387.015	0.11781	1.1	0.672668	0.101828	1.166	8
p,p’-DDT	6.63		4.33005	0	S2	1.55		Eisenia fetida	-1.575	13	Max	0.632533	0.3953	0.241254	0.000693459	0.000423221	2.75591	387.015	0.11781	1.26	0.672668	0.101828	1.385	8
p,p’-DDT	6.63		4.33005	0	S2	1.55		Eisenia fetida	-1.575	21	No	0.441507	0.3953	0.235547	0.000693459	0.00041321	2.75591	387.015	0.11781	1.32	0.672668	0.101828	1.49	8
p,p’-DDT	6.63		4.30842	0	S3	1.88		Eisenia fetida	-1.575	3	No	0.602454	0.447927	0.341649	0.000680929	0.000519368	2.81811	409.621	0.124858	0.602	0.625261	0.109937	0.605	8
p,p’-DDT	6.63		4.30842	0	S3	1.88		Eisenia fetida	-1.575	7	No	1.34501	0.447927	0.245907	0.000680929	0.000373823	2.81811	409.621	0.124858	0.941	0.625261	0.109937	0.998	8
p,p’-DDT	6.63		4.30842	0	S3	1.88		Eisenia fetida	-1.575	13	Yes	2.05057	0.447927	0.297013	0.000680929	0.000451514	2.81811	409.621	0.124858	1.177	0.625261	0.109937	1.266	8
p,p’-DDT	6.63		4.30842	0	S3	1.88		Eisenia fetida	-1.575	21	Yes	1.76053	0.447927	0.240509	0.000680929	0.000365617	2.81811	409.621	0.124858	1.263	0.625261	0.109937	1.406	8
p,p’-DDT	6.63		4.27252	0	S4	2.59		Eisenia fetida	-1.575	3	No	0.283839	0.408565	0.361499	0.000489681	0.00043327	2.92135	450.096	0.137498	0.51	0.553833	0.124849	0.535	8
p,p’-DDT	6.63		4.27252	0	S4	2.59		Eisenia fetida	-1.575	7	No	1.00382	0.408565	0.31326	0.000489681	0.000375454	2.92135	450.096	0.137498	0.857	0.553833	0.124849	0.914	8
p,p’-DDT	6.63		4.27252	0	S4	2.59		Eisenia fetida	-1.575	13	Max	1.44002	0.408565	0.214397	0.000489681	0.000256962	2.92135	450.096	0.137498	0.946	0.553833	0.124849	1.029	8
p,p’-DDT	6.63		4.27252	0	S4	2.59		Eisenia fetida	-1.575	21	No	1.27352	0.408565	0.280235	0.000489681	0.000335872	2.92135	450.096	0.137498	0.986	0.553833	0.124849	1.083	8
p,p’-DDT	6.63		4.14785	0	S5	7.88		Eisenia fetida	-1.575	3	No	0.345393	0.50487	0.414143	0.000265019	0.000217394	3.2799	624.351	0.192198	0.345	0.363426	0.194189	0.378	8
p,p’-DDT	6.63		4.14785	0	S5	7.88		Eisenia fetida	-1.575	7	Yes	0.491362	0.50487	0.421063	0.000265019	0.000221027	3.2799	624.351	0.192198	0.54	0.363426	0.194189	0.593	8
p,p’-DDT	6.63		4.14785	0	S5	7.88		Eisenia fetida	-1.575	13	Yes	0.542217	0.50487	0.381674	0.000265019	0.00020035	3.2799	624.351	0.192198	0.63	0.363426	0.194189	0.699	8
p,p’-DDT	6.63		4.14785	0	S5	7.88		Eisenia fetida	-1.575	21	Yes	0.405342	0.50487	0.363148	0.000265019	0.000190625	3.2799	624.351	0.192198	0.63	0.363426	0.194189	0.693	8
p,p’-DDT	6.63		4.04243	0	S6	20.19		Eisenia fetida	-1.575	3	No	0.223247	0.382626	0.391208	9.9927e-05	0.000102168	3.58309	823.393	0.255117	0.18	0.25451	0.282127	0.20052	8
p,p’-DDT	6.63		4.04243	0	S6	20.19		Eisenia fetida	-1.575	7	No	0.222797	0.382626	0.356011	9.9927e-05	9.29764e-05	3.58309	823.393	0.255117	0.255	0.25451	0.282127	0.2899	8
p,p’-DDT	6.63		4.04243	0	S6	20.19		Eisenia fetida	-1.575	13	Yes	0.307101	0.382626	0.375173	9.9927e-05	9.79806e-05	3.58309	823.393	0.255117	0.3	0.25451	0.282127	0.325	8
p,p’-DDT	6.63		4.04243	0	S6	20.19		Eisenia fetida	-1.575	21	Yes	0.350779	0.382626	0.378393	9.9927e-05	9.88216e-05	3.58309	823.393	0.255117	0.319	0.25451	0.282127	0.338	8
Lindane	3.72		2.87824	0	Farm soil	7.94		Eisenia fetida	-1.575	3	Yes	2.7376	4.5	4.46	0.043614	0.0432263	2.01359	15.4482	0.192637	1.56	0.166601	0.194775	1.732	9
Lindane	3.72		2.87824	0	Farm soil	7.94		Eisenia fetida	-1.575	6	Yes	3.272	4.5	4.36	0.043614	0.0422571	2.01359	15.4482	0.192637	2.36	0.166601	0.194775	2.618	9
Lindane	3.72		2.87824	0	Farm soil	7.94		Eisenia fetida	-1.575	10	Yes	3.584	4.5	4.29	0.043614	0.0415787	2.01359	15.4482	0.192637	2.89	0.166601	0.194775	3.202	9
Lindane	3.72		2.87824	0	Farm soil	7.94		Eisenia fetida	-1.575	15	Yes	4.1728	4.5	4.18	0.043614	0.0405125	2.01359	15.4482	0.192637	3.14	0.166601	0.194775	3.457	9
Lindane	3.72		3.05773	0	AS1	1.6		Eisenia andrei	-1.575	21	Yes	1.52699	0.576864	0.587427	0.0183525	0.0186886	1.49738	9.64415	0.118942	1.387	0.305555	0.103119	1.53	10
Lindane	3.72		2.97327	0	AS2	3.4		Eisenia andrei	-1.575	21	Yes	0.915805	0.592719	0.511831	0.0107788	0.00930785	1.74028	12.0377	0.149234	0.749	0.22969	0.139092	0.836	10
Lindane	3.72		2.80474	0	AS3	15.3		Eisenia andrei	-1.575	21	Yes	0.197439	0.508326	0.504471	0.00302818	0.00300521	2.22496	18.7354	0.234685	0.239	0.129962	0.252713	0.258	10
p,p’-DDT	6.63		4.32649	0	AS1	1.6		Eisenia andrei	-1.575	21	Yes	1.82076	0.551606	0.515917	0.000945131	0.000883981	2.76614	390.645	0.118942	2.718	0.66463	0.103119	3.01	10
p,p’-DDT	6.63		4.24203	0	AS2	3.4		Eisenia andrei	-1.575	21	Yes	0.841148	0.536856	0.414921	0.0005258	0.000406376	3.00904	487.6	0.149234	1.384	0.499612	0.139092	1.527	10
p,p’-DDT	6.63		4.0735	0	AS3	15.3		Eisenia andrei	-1.575	21	Yes	0.27783	0.53716	0.500467	0.000172339	0.000160566	3.49372	758.896	0.234685	0.519	0.282689	0.252713	0.564	10
Carbamazepine	2.25		2.17196	46.3	Clay loam soil	1.89	6.3	Eisenia fetida	-1.575	1	No	0.0158477	0.0430482	0.0418574	0.00891267	0.00866613	0.683947	0.807078	1.1733	0.0045	0.168674	1.76141	0.0036	11
Carbamazepine	2.25		2.17196	46.3	Clay loam soil	1.89	6.3	Eisenia fetida	-1.575	3	No	0.0183946	0.0430482	0.0426383	0.00891267	0.00882781	0.683947	0.807078	1.1733	0.006	0.168674	1.76141	0.004	11
Carbamazepine	2.25		2.17196	46.3	Clay loam soil	1.89	6.3	Eisenia fetida	-1.575	7	No	0.0104708	0.0430482	0.0406079	0.00891267	0.00840744	0.683947	0.807078	1.1733	0.0058	0.168674	1.76141	0.0039	11
Carbamazepine	2.25		2.17196	46.3	Clay loam soil	1.89	6.3	Eisenia fetida	-1.575	10	Yes	0.0133007	0.0430482	0.0382652	0.00891267	0.0079224	0.683947	0.807078	1.1733	0.0055	0.168674	1.76141	0.0037	11
Carbamazepine	2.25		2.17196	46.3	Clay loam soil	1.89	6.3	Eisenia fetida	-1.575	14	Yes	0.0124517	0.0430482	0.0382652	0.00891267	0.0079224	0.683947	0.807078	1.1733	0.0054	0.168674	1.76141	0.0037	11
Carbamazepine	2.25		2.17196	46.3	Clay loam soil	1.89	6.3	Eisenia fetida	-1.575	21	Yes	0.0131592	0.0430482	0.0359224	0.00891267	0.00743735	0.683947	0.807078	1.1733	0.0052	0.168674	1.76141	0.0037	11
Diclofenac	4.02	2.63	2.94589	49.3	Clay loam soil	1.89	6.3	Eisenia fetida	-1.575	1	No	0.00174917	0.0540862	0.0456135	0.00188454	0.00158932	1.45788	7.71775	1.35647	0.0073	0.270966	2.10795	0.0055	11
Diclofenac	4.02	2.63	2.94589	49.3	Clay loam soil	1.89	6.3	Eisenia fetida	-1.575	3	No	0.00371698	0.0540862	0.0547845	0.00188454	0.00190887	1.45788	7.71775	1.35647	0.01	0.270966	2.10795	0.0067	11
Diclofenac	4.02	2.63	2.94589	49.3	Clay loam soil	1.89	6.3	Eisenia fetida	-1.575	7	No	0.00524751	0.0540862	0.0470616	0.00188454	0.00163978	1.45788	7.71775	1.35647	0.0096	0.270966	2.10795	0.0061	11
Diclofenac	4.02	2.63	2.94589	49.3	Clay loam soil	1.89	6.3	Eisenia fetida	-1.575	10	No	0.00677803	0.0540862	0.0562326	0.00188454	0.00195932	1.45788	7.71775	1.35647	0.0107	0.270966	2.10795	0.00677803	11
Diclofenac	4.02	2.63	2.94589	49.3	Clay loam soil	1.89	6.3	Eisenia fetida	-1.575	14	No	0.0102764	0.0540862	0.0444068	0.00188454	0.00154728	1.45788	7.71775	1.35647	0.01	0.270966	2.10795	0.00600803	11
Diclofenac	4.02	2.63	2.94589	49.3	Clay loam soil	1.89	6.3	Eisenia fetida	-1.575	21	Max	0.0214273	0.0540862	0.0555085	0.00188454	0.0019341	1.45788	7.71775	1.35647	0.0108	0.270966	2.10795	0.007	11
Fluoxetine	4.65	1.76	4.27191	21.3	Clay loam soil	1.89	6.3	Eisenia fetida	-1.575	1	No	0.00843066	0.088304	0.0761811	0.000145237	0.000125298	2.7839	369.454	0.350275	0.0461	0.610432	0.39433	0.043	11
Fluoxetine	4.65	1.76	4.27191	21.3	Clay loam soil	1.89	6.3	Eisenia fetida	-1.575	3	No	0.0144321	0.088304	0.0752347	0.000145237	0.000123741	2.7839	369.454	0.350275	0.0881	0.610432	0.39433	0.083	11
Fluoxetine	4.65	1.76	4.27191	21.3	Clay loam soil	1.89	6.3	Eisenia fetida	-1.575	7	No	0.0130032	0.088304	0.0727111	0.000145237	0.000119591	2.7839	369.454	0.350275	0.11748	0.610432	0.39433	0.1075	11
Fluoxetine	4.65	1.76	4.27191	21.3	Clay loam soil	1.89	6.3	Eisenia fetida	-1.575	10	Yes	0.0175758	0.088304	0.0667176	0.000145237	0.000109733	2.7839	369.454	0.350275	0.118	0.610432	0.39433	0.107	11
Fluoxetine	4.65	1.76	4.27191	21.3	Clay loam soil	1.89	6.3	Eisenia fetida	-1.575	14	Yes	0.0175758	0.088304	0.064194	0.000145237	0.000105582	2.7839	369.454	0.350275	0.1173	0.610432	0.39433	0.102	11
Fluoxetine	4.65	1.76	4.27191	21.3	Clay loam soil	1.89	6.3	Eisenia fetida	-1.575	21	Yes	0.0230057	0.088304	0.0701875	0.000145237	0.00011544	2.7839	369.454	0.350275	0.122	0.610432	0.39433	0.105	11
p,p'-DDE	6.36		4.22373	0	Cheshire	1.4		Aporrectodea caliginosa	-1.531	8	Not mention	0.0356015	0.082	0.082	0.000203436	0.000203436	2.60539	296.39	0.114256	0.315804	0.734033	0.101182	0.330097	12
p,p'-DDE	6.36		4.22373	0	Cheshire	1.4		Eisenia foetida	-1.575	8	Not mention	0.167604	0.082	0.082	0.000203436	0.000203436	2.60539	266.425	0.114256	0.283992	0.650465	0.0977952	0.295978	12
p,p'-DDE	6.36		4.22373	0	Cheshire	1.4		Lumbricus terrestris	-1.968	8	Not mention	0.0280161	0.082	0.082	0.000203436	0.000203436	2.60539	102.835	0.114256	0.110012	0.220991	0.0721555	0.11014	12
p,p'-DDE	6.36		4.22373	0	Cheshire	1.4		Aporrectodea caliginosa	-1.531	8	Not mention	0.0669153	0.138	0.138	0.000342367	0.000342367	2.60539	296.39	0.114256	0.531475	0.734033	0.101182	0.555529	12
p,p'-DDE	6.36		4.22373	0	Cheshire	1.4		Eisenia foetida	-1.575	8	Not mention	0.288791	0.138	0.138	0.000342367	0.000342367	2.60539	266.425	0.114256	0.477937	0.650465	0.0977952	0.49811	12
p,p'-DDE	6.36		4.22373	0	Cheshire	1.4		Lumbricus terrestris	-1.968	8	Not mention	0.0524516	0.138	0.138	0.000342367	0.000342367	2.60539	102.835	0.114256	0.185143	0.220991	0.0721555	0.185357	12
p,p'-DDE	6.36		4.22373	0	Cheshire	1.4		Aporrectodea caliginosa	-1.531	8	Not mention	0.0800445	0.208	0.208	0.000516032	0.000516032	2.60539	296.39	0.114256	0.7999	0.734033	0.101182	0.837319	12
p,p'-DDE	6.36		4.22373	0	Cheshire	1.4		Eisenia foetida	-1.575	8	Not mention	0.292088	0.208	0.208	0.000516032	0.000516032	2.60539	266.425	0.114256	0.720369	0.650465	0.0977952	0.750775	12
p,p'-DDE	6.36		4.22373	0	Cheshire	1.4		Lumbricus terrestris	-1.968	8	Not mention	0.0474032	0.208	0.208	0.000516032	0.000516032	2.60539	102.835	0.114256	0.279056	0.220991	0.0721555	0.279379	12
p,p'-DDE	6.36		4.22373	0	Cheshire	1.4		Aporrectodea caliginosa	-1.531	8	Not mention	0.126171	0.406	0.406	0.00100725	0.00100725	2.60539	296.39	0.114256	1.56361	0.734033	0.101182	1.63438	12
p,p'-DDE	6.36		4.22373	0	Cheshire	1.4		Eisenia foetida	-1.575	8	Not mention	0.571516	0.406	0.406	0.00100725	0.00100725	2.60539	266.425	0.114256	1.40611	0.650465	0.0977952	1.46545	12
p,p'-DDE	6.36		4.22373	0	Cheshire	1.4		Lumbricus terrestris	-1.968	8	Not mention	0.079	0.406	0.406	0.00100725	0.00100725	2.60539	102.835	0.114256	0.544695	0.220991	0.0721555	0.545327	12
Butachlor	3.71		3.04185	29.5	A	1.77326		Aporrectodea caliginosa	-1.531	7	Not mention	0.511	5	4.294	0.148875	0.127854	1.52615	10.9184	0.510827	2.65386	0.330762	0.649907	2.23	13
Butachlor	3.71		3.05223	29.5	B	1.61628		Aporrectodea caliginosa	-1.531	7	Not mention	0.581	5	4.304	0.159474	0.137276	1.49628	10.6248	0.496772	2.84249	0.342576	0.626426	2.408	13
Tebuconazole	3.7		3.08477	50.9	Beijing	1.16279		Eisenia fetida	-1.575	1	No	1.6264	10	9.65	0.411337	0.39694	1.3858	8.55945	1.26622	2.01	0.342969	1.91297	1.54	14
Tebuconazole	3.7		3.08477	50.9	Beijing	1.16279		Eisenia fetida	-1.575	3	Yes	1.8404	10	9.61	0.411337	0.395295	1.3858	8.55945	1.26622	2.61	0.342969	1.91297	1.72	14
Tebuconazole	3.7		3.08477	50.9	Beijing	1.16279		Eisenia fetida	-1.575	5	Yes	1.85467	10	9.36	0.411337	0.385011	1.3858	8.55945	1.26622	2.61	0.342969	1.91297	1.69	14
Tebuconazole	3.7		3.08477	50.9	Beijing	1.16279		Eisenia fetida	-1.575	7	Yes	1.82613	10	8.8	0.411337	0.361977	1.3858	8.55945	1.26622	2.53	0.342969	1.91297	1.601	14
Tebuconazole	3.7		3.08477	50.9	Beijing	1.16279		Eisenia fetida	-1.575	10	Yes	1.94027	10	8.37	0.411337	0.344289	1.3858	8.55945	1.26622	2.35	0.342969	1.91297	1.51	14
Tebuconazole	3.7		3.08477	50.9	Beijing	1.16279		Eisenia fetida	-1.575	14	Yes	1.64067	10	8.29	0.411337	0.340998	1.3858	8.55945	1.26622	2.309	0.342969	1.91297	1.488	14
Tebuconazole	3.7		3.08477	50.9	Beijing	1.16279		Eisenia fetida	-1.575	22	Yes	1.34107	10	7.94	0.411337	0.326602	1.3858	8.55945	1.26622	2.21	0.342969	1.91297	1.428	14
Tebuconazole	3.7		3.08477	50.9	Beijing	1.16279		Eisenia fetida	-1.575	29	Yes	1.42667	10	7.72	0.411337	0.317552	1.3858	8.55945	1.26622	2.15	0.342969	1.91297	1.382	14
Tebuconazole	3.7		3.08477	50.9	Beijing	1.16279		Eisenia fetida	-1.575	36	Yes	1.42667	10	7.28	0.411337	0.299453	1.3858	8.55945	1.26622	2.03	0.342969	1.91297	1.311	14
Tebuconazole	3.7		3.08477	50.9	Beijing	1.16279		Eisenia fetida	-1.575	1	No	9.4421	50	48.91	2.05669	2.01185	1.3858	8.55945	1.26622	9.5	0.342969	1.91297	7.772	14
Tebuconazole	3.7		3.08477	50.9	Beijing	1.16279		Eisenia fetida	-1.575	3	No	9.86488	50	47.97	2.05669	1.97318	1.3858	8.55945	1.26622	13.121	0.342969	1.91297	8.618	14
Tebuconazole	3.7		3.08477	50.9	Beijing	1.16279		Eisenia fetida	-1.575	5	Yes	13.388	50	47.35	2.05669	1.94768	1.3858	8.55945	1.26622	13.121	0.342969	1.91297	8.508	14
Tebuconazole	3.7		3.08477	50.9	Beijing	1.16279		Eisenia fetida	-1.575	7	Yes	14.0927	50	46.35	2.05669	1.90655	1.3858	8.55945	1.26622	12.99	0.342969	1.91297	8.3508	14
Tebuconazole	3.7		3.08477	50.9	Beijing	1.16279		Eisenia fetida	-1.575	10	Yes	14.5155	50	45.37	2.05669	1.86624	1.3858	8.55945	1.26622	12.66	0.342969	1.91297	8.16351	14
Tebuconazole	3.7		3.08477	50.9	Beijing	1.16279		Eisenia fetida	-1.575	14	Yes	14.5155	50	44.89	2.05669	1.84649	1.3858	8.55945	1.26622	12.5	0.342969	1.91297	8.05164	14
Tebuconazole	3.7		3.08477	50.9	Beijing	1.16279		Eisenia fetida	-1.575	22	Yes	13.529	50	42.38	2.05669	1.74325	1.3858	8.55945	1.26622	11.88	0.342969	1.91297	7.62	14
Tebuconazole	3.7		3.08477	50.9	Beijing	1.16279		Eisenia fetida	-1.575	29	Yes	14.2336	50	42.48	2.05669	1.74736	1.3858	8.55945	1.26622	11.81	0.342969	1.91297	7.61	14
Tebuconazole	3.7		3.08477	50.9	Beijing	1.16279		Eisenia fetida	-1.575	36	Yes	13.1062	50	41.89	2.05669	1.72309	1.3858	8.55945	1.26622	11.666	0.342969	1.91297	7.52	14
Butachlor	3.71		3.08913	29.5	Agricultural soil	1.16279		Eisenia fetida	-1.575	7	Not mention	1.09	5	4.79	0.203614	0.195062	1.39016	8.66902	0.449894	3.59417	0.343886	0.531262	3.059	16
Butachlor	3.71		3.08913	29.5	Agricultural soil	1.16279		Allolobophora caliginosa	-1.531	7	Not mention	0.63	5	4.79	0.203614	0.195062	1.39016	9.64402	0.449894	3.99679	0.388067	0.549658	3.344	16
Alpha-hexachlorocyclohexane	3.82		3.039	0	Forest Park	2.7907		Eisenia fetida	-1.575	1	No	0.0559413	0.0655	0.0620118	0.00124739	0.00118096	1.72024	12.8991	0.140622	0.015	0.254222	0.128603	0.0156	17
Alpha-hexachlorocyclohexane	3.82		3.039	0	Forest Park	2.7907		Eisenia fetida	-1.575	3	No	0.0963146	0.0655	0.0663088	0.00124739	0.00126279	1.72024	12.8991	0.140622	0.0401	0.254222	0.128603	0.0415	17
Alpha-hexachlorocyclohexane	3.82		3.039	0	Forest Park	2.7907		Eisenia fetida	-1.575	5	Yes	0.106584	0.0655	0.0628583	0.00124739	0.00119708	1.72024	12.8991	0.140622	0.059	0.254222	0.128603	0.0615	17
Alpha-hexachlorocyclohexane	3.82		3.039	0	Forest Park	2.7907		Eisenia fetida	-1.575	7	Yes	0.109866	0.0655	0.0699705	0.00124739	0.00133253	1.72024	12.8991	0.140622	0.0727	0.254222	0.128603	0.0765	17
Alpha-hexachlorocyclohexane	3.82		3.039	0	Forest Park	2.7907		Eisenia fetida	-1.575	11	Yes	0.0965332	0.0655	0.0623629	0.00124739	0.00118765	1.72024	12.8991	0.140622	0.09	0.254222	0.128603	0.0966	17
Alpha-hexachlorocyclohexane	3.82		3.039	0	Forest Park	2.7907		Eisenia fetida	-1.575	14	Yes	0.107907	0.0655	0.0652868	0.00124739	0.00124333	1.72024	12.8991	0.140622	0.098	0.254222	0.128603	0.107907	17
Alpha-hexachlorocyclohexane	3.82		3.039	0	Forest Park	2.7907		Eisenia fetida	-1.575	17	Yes	0.104223	0.0655	0.0604652	0.00124739	0.00115151	1.72024	12.8991	0.140622	0.101	0.254222	0.128603	0.1126	17
Alpha-hexachlorocyclohexane	3.82		3.039	0	Forest Park	2.7907		Eisenia fetida	-1.575	20	Yes	0.10269	0.0655	0.0549331	0.00124739	0.00104615	1.72024	12.8991	0.140622	0.101	0.254222	0.128603	0.1128	17
Lindane	3.72		3.05094	0	Czech Republic	1.7		Eisenia andrei	-1.575	10	Yes	1.84516	0.453	0.3601	0.013778	0.0109524	1.51691	9.81765	0.121132	0.685	0.298621	0.105631	0.7341	20
Lindane	3.72		3.05094	0	Czech Republic	1.7		Eisenia andrei	-1.575	10	Yes	1.85196	0.453	0.461977	0.013778	0.014051	1.51691	9.81765	0.121132	0.789	0.298621	0.105631	0.84486	20
Lindane	3.72		3.05094	0	Czech Republic	1.7		Eisenia andrei	-1.575	10	Yes	2.40108	0.453	0.429959	0.013778	0.0130772	1.51691	9.81765	0.121132	0.764	0.298621	0.105631	0.8147	20
p,p’-DDT	6.63		4.3197	0	Czech Republic	1.7		Eisenia andrei	-1.575	10	Yes	1.79369	0.43	0.351895	0.000704361	0.000576421	2.78567	397.673	0.121132	1.45	0.649548	0.105631	1.54	20
p,p’-DDT	6.63		4.3197	0	Czech Republic	1.7		Eisenia andrei	-1.575	10	Yes	3.08508	0.43	0.404778	0.000704361	0.000663045	2.78567	397.673	0.121132	1.56	0.649548	0.105631	1.674	20
p,p’-DDT	6.63		4.3197	0	Czech Republic	1.7		Eisenia andrei	-1.575	10	Yes	2.86255	0.43	0.345564	0.000704361	0.00056605	2.78567	397.673	0.121132	1.44	0.649548	0.105631	1.526	20
Tebuconazole	3.7		2.22377	50.9	LUFA2.4	1.99		Eisenia andrei	-1.575	1	No	0.0540773	1	0.849173	0.17452	0.148198	0.758155	0.96933	1.4885	0.08	0.171352	2.36782	0.06	21
Tebuconazole	3.7		2.22377	50.9	LUFA2.4	1.99		Eisenia andrei	-1.575	3	No	0.0858369	1	0.851655	0.17452	0.148631	0.758155	0.96933	1.4885	0.096	0.171352	2.36782	0.0616	21
Tebuconazole	3.7		2.22377	50.9	LUFA2.4	1.99		Eisenia andrei	-1.575	5	No	0.135622	1	0.829319	0.17452	0.144733	0.758155	0.96933	1.4885	0.095	0.171352	2.36782	0.0604	21
Tebuconazole	3.7		2.22377	50.9	LUFA2.4	1.99		Eisenia andrei	-1.575	7	No	0.164807	1	0.749075	0.17452	0.130729	0.758155	0.96933	1.4885	0.088	0.171352	2.36782	0.055	21
Tebuconazole	3.7		2.22377	50.9	LUFA2.4	1.99		Eisenia andrei	-1.575	10	Yes	0.100429	1	0.645669	0.17452	0.112682	0.758155	0.96933	1.4885	0.075	0.171352	2.36782	0.047	21
Tebuconazole	3.7		2.22377	50.9	LUFA2.4	1.99		Eisenia andrei	-1.575	14	Yes	0.124464	1	0.715985	0.17452	0.124954	0.758155	0.96933	1.4885	0.08	0.171352	2.36782	0.051	21
Tebuconazole	3.7		2.22377	50.9	LUFA2.4	1.99		Eisenia andrei	-1.575	18	Yes	0.109013	1	0.663869	0.17452	0.115858	0.758155	0.96933	1.4885	0.077	0.171352	2.36782	0.0482	21
Tebuconazole	3.7		2.22377	50.9	LUFA2.4	1.99		Eisenia andrei	-1.575	22	No	0.0635193	1	0.653942	0.17452	0.114126	0.758155	0.96933	1.4885	0.075	0.171352	2.36782	0.0474	21
Tebuconazole	3.7		2.22377	50.9	LUFA2.4	1.99		Eisenia andrei	-1.575	26	No	0.0703863	1	0.548054	0.17452	0.0956463	0.758155	0.96933	1.4885	0.064	0.171352	2.36782	0.0405	21
Tebuconazole	3.7		2.22377	50.9	LUFA2.4	1.99		Eisenia andrei	-1.575	30	No	0.0540773	1	0.606788	0.17452	0.105897	0.758155	0.96933	1.4885	0.068	0.171352	2.36782	0.044	21
Tebuconazole	3.7		2.57786	50.9	LUFA2.1	0.71		Eisenia andrei	-1.575	1	No	0.0686695	1	0.798457	0.21645	0.172826	0.664642	1.43594	1.0915	0.161	0.292975	1.57273	0.127	21
Tebuconazole	3.7		2.57786	50.9	LUFA2.1	0.71		Eisenia andrei	-1.575	3	No	0.334764	1	0.844589	0.21645	0.182811	0.664642	1.43594	1.0915	0.222	0.292975	1.57273	0.1544	21
Tebuconazole	3.7		2.57786	50.9	LUFA2.1	0.71		Eisenia andrei	-1.575	5	Yes	0.438627	1	0.736949	0.21645	0.159513	0.664642	1.43594	1.0915	0.217	0.292975	1.57273	0.141	21
Tebuconazole	3.7		2.57786	50.9	LUFA2.1	0.71		Eisenia andrei	-1.575	7	Yes	0.422318	1	0.650837	0.21645	0.140874	0.664642	1.43594	1.0915	0.195	0.292975	1.57273	0.1255	21
Tebuconazole	3.7		2.57786	50.9	LUFA2.1	0.71		Eisenia andrei	-1.575	10	Yes	0.404292	1	0.618545	0.21645	0.133884	0.664642	1.43594	1.0915	0.18	0.292975	1.57273	0.117	21
Tebuconazole	3.7		2.57786	50.9	LUFA2.1	0.71		Eisenia andrei	-1.575	14	No	0.309013	1	0.634691	0.21645	0.137379	0.664642	1.43594	1.0915	0.18	0.292975	1.57273	0.1177	21
Tebuconazole	3.7		2.57786	50.9	LUFA2.1	0.71		Eisenia andrei	-1.575	18	No	0.202575	1	0.645455	0.21645	0.139709	0.664642	1.43594	1.0915	0.183	0.292975	1.57273	0.1198	21
Tebuconazole	3.7		2.57786	50.9	LUFA2.1	0.71		Eisenia andrei	-1.575	22	No	0.20515	1	0.559343	0.21645	0.12107	0.664642	1.43594	1.0915	0.167	0.292975	1.57273	0.1081	21
Tebuconazole	3.7		2.57786	50.9	LUFA2.1	0.71		Eisenia andrei	-1.575	26	No	0.104721	1	0.540891	0.21645	0.117076	0.664642	1.43594	1.0915	0.155	0.292975	1.57273	0.105	21
Tebuconazole	3.7		2.57786	50.9	LUFA2.1	0.71		Eisenia andrei	-1.575	30	No	0.0618026	1	0.547041	0.21645	0.118407	0.664642	1.43594	1.0915	0.155	0.292975	1.57273	0.1015	21
Tebuconazole	3.7		2.22377	50.9	LUFA2.4	1.99		Lumbricus terrestris	-1.968	1	No	0.0214592	1	0.580566	0.17452	0.10132	0.758155	0.374141	1.4885	0.026	0.0582159	1.74703	0.02	21
Tebuconazole	3.7		2.22377	50.9	LUFA2.4	1.99		Lumbricus terrestris	-1.968	3	No	0.048927	1	0.581698	0.17452	0.101518	0.758155	0.374141	1.4885	0.0257	0.0582159	1.74703	0.0194	21
Tebuconazole	3.7		2.22377	50.9	LUFA2.4	1.99		Lumbricus terrestris	-1.968	5	No	0.0600858	1	0.58	0.17452	0.101222	0.758155	0.374141	1.4885	0.0257	0.0582159	1.74703	0.0192	21
Tebuconazole	3.7		2.22377	50.9	LUFA2.4	1.99		Lumbricus terrestris	-1.968	7	No	0.0772532	1	0.536995	0.17452	0.0937164	0.758155	0.374141	1.4885	0.0246	0.0582159	1.74703	0.0182	21
Tebuconazole	3.7		2.22377	50.9	LUFA2.4	1.99		Lumbricus terrestris	-1.968	10	Yes	0.0549356	1	0.499083	0.17452	0.0871	0.758155	0.374141	1.4885	0.0222	0.0582159	1.74703	0.0167	21
Tebuconazole	3.7		2.22377	50.9	LUFA2.4	1.99		Lumbricus terrestris	-1.968	14	Yes	0.0497854	1	0.512663	0.17452	0.0894701	0.758155	0.374141	1.4885	0.0224	0.0582159	1.74703	0.017	21
Tebuconazole	3.7		2.22377	50.9	LUFA2.4	1.99		Lumbricus terrestris	-1.968	18	Yes	0.0454936	1	0.427785	0.17452	0.0746571	0.758155	0.374141	1.4885	0.019	0.0582159	1.74703	0.0147	21
Tebuconazole	3.7		2.22377	50.9	LUFA2.4	1.99		Lumbricus terrestris	-1.968	22	Yes	0.0480687	1	0.491727	0.17452	0.0858162	0.758155	0.374141	1.4885	0.0211	0.0582159	1.74703	0.016	21
Tebuconazole	3.7		2.22377	50.9	LUFA2.4	1.99		Lumbricus terrestris	-1.968	26	No	0.0351931	1	0.445327	0.17452	0.0777185	0.758155	0.374141	1.4885	0.02	0.0582159	1.74703	0.015	21
Tebuconazole	3.7		2.22377	50.9	LUFA2.4	1.99		Lumbricus terrestris	-1.968	30	No	0.0386266	1	0.423824	0.17452	0.0739659	0.758155	0.374141	1.4885	0.019	0.0582159	1.74703	0.0142	21
Tebuconazole	3.7		2.57786	50.9	LUFA2.1	0.71		Lumbricus terrestris	-1.968	1	No	0.0600858	1	0.609405	0.21645	0.131906	0.664642	0.554244	1.0915	0.06	0.0995363	1.1604	0.0454	21
Tebuconazole	3.7		2.57786	50.9	LUFA2.1	0.71		Lumbricus terrestris	-1.968	3	No	0.0927039	1	0.568195	0.21645	0.122986	0.664642	0.554244	1.0915	0.0633	0.0995363	1.1604	0.0494	21
Tebuconazole	3.7		2.57786	50.9	LUFA2.1	0.71		Lumbricus terrestris	-1.968	5	No	0.0806867	1	0.513873	0.21645	0.111228	0.664642	0.554244	1.0915	0.06	0.0995363	1.1604	0.046	21
Tebuconazole	3.7		2.57786	50.9	LUFA2.1	0.71		Lumbricus terrestris	-1.968	7	Max	0.206867	1	0.516371	0.21645	0.111769	0.664642	0.554244	1.0915	0.057	0.0995363	1.1604	0.0444	21
Tebuconazole	3.7		2.57786	50.9	LUFA2.1	0.71		Lumbricus terrestris	-1.968	10	No	0.109871	1	0.519493	0.21645	0.112444	0.664642	0.554244	1.0915	0.057	0.0995363	1.1604	0.0444	21
Pyrene	4.88		3.56561	0	S1	1.57		Eisenia andrei	-1.575	7	No	0.774727	12.763	4.87222	0.128504	0.0490557	1.99704	41.9415	0.118266	16.66	0.419502	0.102347	17.49	2
Pyrene	4.88		3.56561	0	S1	1.57		Eisenia andrei	-1.575	9	No	0.902631	12.763	5.51495	0.128504	0.055527	1.99704	41.9415	0.118266	17.01	0.419502	0.102347	18.248	2
Pyrene	4.88		3.56561	0	S1	1.57		Eisenia andrei	-1.575	13	No	1.12881	12.763	5.51495	0.128504	0.055527	1.99704	41.9415	0.118266	18	0.419502	0.102347	19.68	2
Pyrene	4.88		3.56561	0	S1	1.57		Eisenia andrei	-1.575	21	No	0.664216	12.763	4.57016	0.128504	0.0460145	1.99704	41.9415	0.118266	17.8	0.419502	0.102347	20.05	2
Pyrene	4.88		3.36628	0	S2	9.3		Eisenia andrei	-1.575	7	No	0.262426	3.56437	2.98153	0.00958712	0.00801944	2.57029	70.7736	0.202026	2.28	0.213901	0.207392	2.52	2
Pyrene	4.88		3.36628	0	S2	9.3		Eisenia andrei	-1.575	9	No	0.207103	3.56437	3.02361	0.00958712	0.00813264	2.57029	70.7736	0.202026	2.47	0.213901	0.207392	2.73	2
Pyrene	4.88		3.36628	0	S2	9.3		Eisenia andrei	-1.575	13	No	0.235605	3.56437	2.72695	0.00958712	0.0073347	2.57029	70.7736	0.202026	2.55	0.213901	0.207392	2.84	2
Pyrene	4.88		3.36628	0	S2	9.3		Eisenia andrei	-1.575	21	No	0.230135	3.56437	2.082	0.00958712	0.00559998	2.57029	70.7736	0.202026	2.24	0.213901	0.207392	2.46	2
Phenanthrene	4.46		3.38393	0	S2	1.55		Eisenia fetida	-1.575	7	Max	4.19989	6.62	2.62351	0.102582	0.0406534	1.80979	24.4903	0.11781	7.77	0.376819	0.101828	8.18	8
Phenanthrene	4.46		3.38393	0	S2	1.55		Eisenia fetida	-1.575	9	No	1.38862	6.62	2.62351	0.102582	0.0406534	1.80979	24.4903	0.11781	7.92	0.376819	0.101828	8.47	8
Phenanthrene	4.46		3.38393	0	S2	1.55		Eisenia fetida	-1.575	11	No	0.510667	6.62	1.32191	0.102582	0.020484	1.80979	24.4903	0.11781	7.53	0.376819	0.101828	8.2	8
Phenanthrene	4.46		3.3623	0	S3	1.88		Eisenia fetida	-1.575	7	No	5.36745	6.59923	3.39378	0.0886152	0.0455721	1.87199	25.9208	0.124858	7.17	0.350263	0.109937	7.565	8
Phenanthrene	4.46		3.3623	0	S3	1.88		Eisenia fetida	-1.575	9	Yes	8.55256	6.59923	2.83908	0.0886152	0.0381234	1.87199	25.9208	0.124858	7.51	0.350263	0.109937	8.04	8
Phenanthrene	4.46		3.3623	0	S3	1.88		Eisenia fetida	-1.575	11	Yes	6.76353	6.59923	2.39078	0.0886152	0.0321036	1.87199	25.9208	0.124858	7.44	0.350263	0.109937	8.1	8
Phenanthrene	4.46		3.3264	0	S4	2.59		Eisenia fetida	-1.575	7	No	0.332899	9.08779	0.507601	0.0962121	0.00537395	1.97523	28.4821	0.137498	3.64	0.310249	0.124849	3.94	8
Phenanthrene	4.46		3.3264	0	S4	2.59		Eisenia fetida	-1.575	9	No	0.113207	9.08779	0.384124	0.0962121	0.0040667	1.97523	28.4821	0.137498	3.03	0.310249	0.124849	3.19	8
Phenanthrene	4.46		3.3264	0	S4	2.59		Eisenia fetida	-1.575	11	No	0.0558073	9.08779	0.201524	0.0962121	0.00213353	1.97523	28.4821	0.137498	2.41	0.310249	0.124849	2.73	8
Phenanthrene	4.46		3.20173	0	S5	7.88		Eisenia fetida	-1.575	7	No	1.52493	7.8	3.24107	0.036167	0.0150281	2.33378	39.5089	0.192198	2.97	0.203586	0.194189	3.27	8
Phenanthrene	4.46		3.20173	0	S5	7.88		Eisenia fetida	-1.575	9	No	0.742113	7.8	2	0.036167	0.00927358	2.33378	39.5089	0.192198	2.77	0.203586	0.194189	3.05	8
Phenanthrene	4.46		3.20173	0	S5	7.88		Eisenia fetida	-1.575	11	No	0.303725	7.8	1	0.036167	0.00463679	2.33378	39.5089	0.192198	2.32	0.203586	0.194189	2.558	8
Phenanthrene	4.46		3.09631	0	S6	20.19		Eisenia fetida	-1.575	7	No	0.837031	5.80352	3.02584	0.0133881	0.0069803	2.63697	52.1042	0.255117	1.37	0.142573	0.282127	1.51	8
Phenanthrene	4.46		3.09631	0	S6	20.19		Eisenia fetida	-1.575	9	No	0.698148	5.80352	2.08847	0.0133881	0.0048179	2.63697	52.1042	0.255117	1.29	0.142573	0.282127	1.41	8
Phenanthrene	4.46		3.09631	0	S6	20.19		Eisenia fetida	-1.575	11	No	0.445349	5.80352	1.54749	0.0133881	0.00356991	2.63697	52.1042	0.255117	1.118	0.142573	0.282127	1.18	8
Pyrene	4.88		3.56705	0	S2	1.55		Eisenia fetida	-1.575	7	Yes	6.42074	6.94791	4.4404	0.0706233	0.0451353	1.99291	41.7837	0.11781	11.91	0.421544	0.101828	12.329	8
Pyrene	4.88		3.56705	0	S2	1.55		Eisenia fetida	-1.575	9	Yes	5.93351	6.94791	4.24653	0.0706233	0.0431647	1.99291	41.7837	0.11781	12.6	0.421544	0.101828	13.333	8
Pyrene	4.88		3.56705	0	S2	1.55		Eisenia fetida	-1.575	11	Yes	6.04657	6.94791	3.73914	0.0706233	0.0380071	1.99291	41.7837	0.11781	12.96	0.421544	0.101828	13.96	8
Pyrene	4.88		3.54542	0	S3	1.88		Eisenia fetida	-1.575	7	No	21.8958	7.06381	5.1199	0.0622206	0.0450979	2.05511	44.2243	0.124858	10.48	0.391835	0.109937	11.07	8
Pyrene	4.88		3.54542	0	S3	1.88		Eisenia fetida	-1.575	9	Yes	27.9247	7.06381	4.8709	0.0622206	0.0429047	2.05511	44.2243	0.124858	11.56	0.391835	0.109937	12.28	8
Pyrene	4.88		3.54542	0	S3	1.88		Eisenia fetida	-1.575	11	Yes	25.5556	7.06381	4.58709	0.0622206	0.0404047	2.05511	44.2243	0.124858	12.21	0.391835	0.109937	13.24	8
Pyrene	4.88		3.50952	0	S4	2.59		Eisenia fetida	-1.575	7	Yes	4.23478	7.60908	3.21788	0.0528425	0.0223471	2.15835	48.5942	0.137498	7.4	0.347073	0.124849	7.94	8
Pyrene	4.88		3.50952	0	S4	2.59		Eisenia fetida	-1.575	9	Yes	2.44294	7.60908	1.70435	0.0528425	0.0118361	2.15835	48.5942	0.137498	6.98	0.347073	0.124849	7.626	8
Pyrene	4.88		3.50952	0	S4	2.59		Eisenia fetida	-1.575	11	Yes	1.27249	7.60908	1.03078	0.0528425	0.00715841	2.15835	48.5942	0.137498	6.16	0.347073	0.124849	6.77	8
Pyrene	4.88		3.38485	0	S5	7.88		Eisenia fetida	-1.575	7	Yes	4.482	8.9363	3.98868	0.0271804	0.0121318	2.5169	67.4075	0.192198	4.28	0.22775	0.194189	4.72	8
Pyrene	4.88		3.38485	0	S5	7.88		Eisenia fetida	-1.575	9	Yes	4.54997	8.9363	3.85058	0.0271804	0.0117118	2.5169	67.4075	0.192198	4.25	0.22775	0.194189	4.68	8
Pyrene	4.88		3.38485	0	S5	7.88		Eisenia fetida	-1.575	11	No	3.13347	8.9363	3.75058	0.0271804	0.0114076	2.5169	67.4075	0.192198	4.18	0.22775	0.194189	4.61	8
Pyrene	4.88		3.27943	0	S6	20.19		Eisenia fetida	-1.575	7	Yes	1.04484	5.28133	3.55792	0.00799194	0.00538399	2.82009	88.8968	0.255117	1.755	0.159495	0.282127	1.94	8
Pyrene	4.88		3.27943	0	S6	20.19		Eisenia fetida	-1.575	9	Yes	0.745129	5.28133	2.55152	0.00799194	0.00386107	2.82009	88.8968	0.255117	1.67	0.159495	0.282127	1.81	8
Pyrene	4.88		3.27943	0	S6	20.19		Eisenia fetida	-1.575	11	Yes	0.635949	5.28133	1.99225	0.00799194	0.00301476	2.82009	88.8968	0.255117	1.488	0.159495	0.282127	1.579	8
Phenanthrene	4.46		3.38037	0	AS1	1.6		Eisenia andrei	-1.575	21	Yes	0.55693	5.96301	5.57901	0.0902503	0.0844384	1.82002	24.72	0.118942	16.4	0.372316	0.103119	17.65	10
Phenanthrene	4.46		3.29591	0	AS2	3.4		Eisenia andrei	-1.575	21	Yes	0.611	5.74629	5.25013	0.049713	0.0454206	2.06292	30.8553	0.149234	9.2	0.279875	0.139092	10.26	10
Phenanthrene	4.46		3.12738	0	AS3	15.3		Eisenia andrei	-1.575	21	Yes	0.401914	4.90223	4.48833	0.0138929	0.0127199	2.5476	48.0229	0.234685	2.628	0.158358	0.252713	2.848	10
Pyrene	4.88		3.56349	0	AS1	1.6		Eisenia andrei	-1.575	21	Yes	4.9053	5.99878	5.54867	0.059556	0.0550873	2.00314	42.1756	0.118942	18.41	0.416507	0.103119	20.42	10
Pyrene	4.88		3.47903	0	AS2	3.4		Eisenia andrei	-1.575	21	Yes	3.60165	6.9449	5.16512	0.039412	0.0293119	2.24604	52.6432	0.149234	10.82	0.313094	0.139092	14.926	10
Pyrene	4.88		3.3105	0	AS3	15.3		Eisenia andrei	-1.575	21	Yes	0.974121	5.65825	3.84403	0.0105187	0.00714605	2.73072	81.9335	0.234685	2.696	0.177154	0.252713	2.9	10
Phenanthrene	4.46		3.37358	0	Czech Republic	1.7		Eisenia andrei	-1.575	10	Yes	1.82798	4.937	0.252119	0.0714348	0.00364797	1.83955	25.1647	0.121132	4.5	0.363867	0.105631	4.879	20
Phenanthrene	4.46		3.37358	0	Czech Republic	1.7		Eisenia andrei	-1.575	10	Yes	0.996063	4.937	0.531767	0.0714348	0.00769428	1.83955	25.1647	0.121132	4.89	0.363867	0.105631	5.29	20
Phenanthrene	4.46		3.37358	0	Czech Republic	1.7		Eisenia andrei	-1.575	10	Yes	0.21134	4.937	0.26291	0.0714348	0.00380411	1.83955	25.1647	0.121132	4.42	0.363867	0.105631	4.937	20
Pyrene	4.88		3.5567	0	Czech Republic	1.7		Eisenia andrei	-1.575	10	Yes	11.6128	3.687	1.70108	0.0349945	0.0161455	2.02267	42.9344	0.121132	5.9	0.407055	0.105631	6.34	20
Pyrene	4.88		3.5567	0	Czech Republic	1.7		Eisenia andrei	-1.575	10	Yes	7.76959	3.687	1.68982	0.0349945	0.0160386	2.02267	42.9344	0.121132	5.88	0.407055	0.105631	6.32	20
Pyrene	4.88		3.5567	0	Czech Republic	1.7		Eisenia andrei	-1.575	10	Yes	5.31071	3.687	1.47777	0.0349945	0.014026	2.02267	42.9344	0.121132	5.57	0.407055	0.105631	6.009	20
Phenanthrene	4.46		3.36717	0	NS1	1.8		Eisenia fetida	-1.575	10	Yes	2.49969	6.73747	4.71546	0.0934382	0.0653961	1.85797	25.5914	0.123234	11.268	0.356077	0.108056	12.07	7
Phenanthrene	4.46		3.24	0	NS2	5.6		Eisenia fetida	-1.575	10	Yes	1.80807	6.51111	5.17616	0.0388991	0.0309237	2.22372	35.7328	0.17342	5.736	0.231693	0.169565	6.317	7
Phenanthrene	4.46		3.14914	0	NS3	12.6		Eisenia fetida	-1.575	10	Yes	1.22556	6.8217	5.16819	0.0223284	0.0169162	2.48503	45.3574	0.221363	3.41	0.170438	0.233966	3.749	7
Phenanthrene	4.46		3.36111	0	AS1	1.9		Eisenia fetida	-1.575	10	Yes	1.81503	6.70693	5.23057	0.089357	0.0696874	1.8754	26.0016	0.125256	11.45	0.348862	0.1104	12.276	7
Phenanthrene	4.46		3.24407	0	AS2	5.4		Eisenia fetida	-1.575	10	Yes	1.40366	6.98602	3.97165	0.0428779	0.0243767	2.212	35.3526	0.171532	5.258	0.234905	0.167134	5.79	7
Phenanthrene	4.46		3.15093	0	AS3	12.4		Eisenia fetida	-1.575	10	Yes	0.742149	6.43959	3.13959	0.0213294	0.0103991	2.47988	45.1445	0.2203	2.55	0.171474	0.232484	2.797	7
Pyrene	4.88		3.55029	0	NS1	1.8		Eisenia fetida	-1.575	10	Yes	10.0125	4.87299	4.02232	0.0443305	0.0365919	2.04109	43.6623	0.123234	10.013	0.39834	0.108056	10.64	7
Pyrene	4.88		3.42312	0	NS2	5.6		Eisenia fetida	-1.575	10	Yes	5.92001	4.25734	3.61122	0.0166841	0.014152	2.40684	60.9649	0.17342	4.372	0.259193	0.169565	4.8	7
Pyrene	4.88		3.33226	0	NS3	12.6		Eisenia fetida	-1.575	10	Yes	1.12727	5.15479	4.06231	0.0110677	0.00872203	2.66815	77.3859	0.221363	2.957	0.190667	0.233966	3.251	7
Pyrene	4.88		3.54423	0	AS1	1.9		Eisenia fetida	-1.575	10	Yes	9.02287	4.71335	3.92137	0.0411921	0.0342707	2.05852	44.3621	0.125256	9.362	0.390269	0.1104	10.03	7
Pyrene	4.88		3.42719	0	AS2	5.4		Eisenia fetida	-1.575	10	Yes	3.82567	4.83761	3.40879	0.0194767	0.0137241	2.39512	60.3163	0.171532	4.56	0.262786	0.167134	5.02	7
Pyrene	4.88		3.33405	0	AS3	12.4		Eisenia fetida	-1.575	10	Yes	1.35203	4.54511	3.1741	0.0098752	0.00689639	2.663	77.0225	0.2203	2.45	0.191826	0.232484	2.689	7
Phenanthrene	4.46		3.38393	0	S2	1.55		Eisenia fetida	-1.575	3	No	6.1522	6.62	4.81136	0.102582	0.0745558	1.80979	24.4903	0.11781	5.5	0.376819	0.101828	5.596	8
Phenanthrene	4.46		3.3623	0	S3	1.88		Eisenia fetida	-1.575	3	No	9.91041	6.59923	4.49869	0.0886152	0.0604089	1.87199	25.9208	0.124858	4.94	0.350263	0.109937	4.98	8
Phenanthrene	4.46		3.3264	0	S4	2.59		Eisenia fetida	-1.575	3	Max	4.14373	9.08779	2.45184	0.0962121	0.0259575	1.97523	28.4821	0.137498	4.15	0.310249	0.124849	4.31	8
Phenanthrene	4.46		3.20173	0	S5	7.88		Eisenia fetida	-1.575	3	Max	2.95115	7.8	4.09232	0.036167	0.0189752	2.33378	39.5089	0.192198	2.43	0.203586	0.194189	2.68	8
Phenanthrene	4.46		3.09631	0	S6	20.19		Eisenia fetida	-1.575	3	Max	1.40347	5.80352	3.464	0.0133881	0.00799111	2.63697	52.1042	0.255117	1.14	0.142573	0.282127	1.299	8
Pyrene	4.88		3.56705	0	S2	1.55		Eisenia fetida	-1.575	3	No	4.15257	6.94791	6.46583	0.0706233	0.0657231	1.99291	41.7837	0.11781	7.29	0.421544	0.101828	7.41	8
Pyrene	4.88		3.54542	0	S3	1.88		Eisenia fetida	-1.575	3	No	15.5552	7.06381	5.73536	0.0622206	0.0505191	2.05511	44.2243	0.124858	6.28	0.391835	0.109937	6.289	8
Pyrene	4.88		3.50952	0	S4	2.59		Eisenia fetida	-1.575	3	No	5.51246	7.60908	5.34233	0.0528425	0.0371007	2.15835	48.5942	0.137498	5.25	0.347073	0.124849	5.52	8
Pyrene	4.88		3.38485	0	S5	7.88		Eisenia fetida	-1.575	3	No	5.18905	8.9363	5.75256	0.0271804	0.0174968	2.5169	67.4075	0.192198	3.45	0.22775	0.194189	3.759	8
Pyrene	4.88		3.27943	0	S6	20.19		Eisenia fetida	-1.575	3	Yes	1.44103	5.28133	4.16215	0.00799194	0.00629835	2.82009	88.8968	0.255117	1.299	0.159495	0.282127	1.51	8
PCB 153	6.92		4.45505	0	S1	1.57		Eisenia andrei	-1.575	7	No	0.518139	0.844758	0.738122	0.00109712	0.000958629	2.88648	561.778	0.118266	2.71	0.723312	0.102347	2.86	2
PCB 153	6.92		4.45505	0	S1	1.57		Eisenia andrei	-1.575	9	No	0.795933	0.844758	0.729661	0.00109712	0.00094764	2.88648	561.778	0.118266	3.12	0.723312	0.102347	3.29	2
PCB 153	6.92		4.45505	0	S1	1.57		Eisenia andrei	-1.575	13	No	1.06711	0.844758	0.725179	0.00109712	0.000941819	2.88648	561.778	0.118266	3.65	0.723312	0.102347	3.89	2
PCB 153	6.92		4.45505	0	S1	1.57		Eisenia andrei	-1.575	21	Max	1.41881	0.844758	0.660036	0.00109712	0.000857215	2.88648	561.778	0.118266	4	0.723312	0.102347	4.44	2
PCB 153	6.92		4.25572	0	S2	9.3		Eisenia andrei	-1.575	7	No	0.342169	1.03448	0.963769	0.000358912	0.000334379	3.45973	947.964	0.202026	1.21	0.368811	0.207392	1.35	2
PCB 153	6.92		4.25572	0	S2	9.3		Eisenia andrei	-1.575	9	No	0.369312	1.03448	0.973523	0.000358912	0.000337763	3.45973	947.964	0.202026	1.32	0.368811	0.207392	1.48	2
PCB 153	6.92		4.25572	0	S2	9.3		Eisenia andrei	-1.575	13	No	0.574253	1.03448	0.928207	0.000358912	0.000322041	3.45973	947.964	0.202026	1.45	0.368811	0.207392	1.59	2
PCB 153	6.92		4.25572	0	S2	9.3		Eisenia andrei	-1.575	21	Max	0.799317	1.03448	0.926163	0.000358912	0.000321331	3.45973	947.964	0.202026	1.49	0.368811	0.207392	1.64	2
PCB 153	6.92		4.43973	0	NS1	1.8		Eisenia fetida	-1.575	10	Yes	1.96	0.594408	0.559817	0.000697513	0.000656922	2.93053	584.826	0.123234	2.27	0.686824	0.108056	2.395	7
PCB 153	6.92		4.31256	0	NS2	5.6		Eisenia fetida	-1.575	10	Yes	0.780117	0.507335	0.475742	0.00025646	0.000240489	3.29628	816.583	0.17342	0.955	0.446903	0.169565	1.06	7
PCB 153	6.92		4.2217	0	NS3	12.6		Eisenia fetida	-1.575	10	Yes	0.242414	0.694009	0.671514	0.000192207	0.000185977	3.55759	1036.53	0.221363	0.792	0.328751	0.233966	0.862	7
PCB 153	6.92		4.43367	0	AS1	1.9		Eisenia fetida	-1.575	10	Yes	0.869819	0.677951	0.646285	0.000764263	0.000728566	2.94796	594.2	0.125256	2.512	0.672906	0.1104	2.67	7
PCB 153	6.92		4.31663	0	AS2	5.4		Eisenia fetida	-1.575	10	Yes	0.602168	0.677951	0.677951	0.000352081	0.000352081	3.28456	807.895	0.171532	1.356	0.4531	0.167134	1.491	7
PCB 153	6.92		4.22349	0	AS3	12.4		Eisenia fetida	-1.575	10	Yes	0.361	0.651324	0.63547	0.00018254	0.000178097	3.55244	1031.66	0.2203	0.749	0.330749	0.232484	0.821	7
PCB 153	6.92		4.59019	0	S1	0.47		Eisenia fetida	-1.575	3	No	0.810818	0.781	0.673223	0.00248219	0.00213965	2.49782	394.01	0.0822613	2.43	1.14196	0.0634056	2.281	8
PCB 153	6.92		4.59019	0	S1	0.47		Eisenia fetida	-1.575	7	No	1.97084	0.781	0.716653	0.00248219	0.00227768	2.49782	394.01	0.0822613	4.66	1.14196	0.0634056	4.523	8
PCB 153	6.92		4.59019	0	S1	0.47		Eisenia fetida	-1.575	13	Yes	2.49883	0.781	0.634601	0.00248219	0.0020169	2.49782	394.01	0.0822613	6.86	1.14196	0.0634056	7.013	8
PCB 153	6.92		4.59019	0	S1	0.47		Eisenia fetida	-1.575	21	Yes	1.97404	0.781	0.602467	0.00248219	0.00191477	2.49782	394.01	0.0822613	8.11	1.14196	0.0634056	8.609	8
PCB 153	6.92		4.45649	0	S2	1.55		Eisenia fetida	-1.575	3	No	0.199042	0.781	0.733412	0.00102401	0.000961616	2.88235	559.663	0.11781	1.4	0.726831	0.101828	1.43	8
PCB 153	6.92		4.45649	0	S2	1.55		Eisenia fetida	-1.575	7	No	0.461839	0.781	0.519312	0.00102401	0.000680898	2.88235	559.663	0.11781	2.33	0.726831	0.101828	2.41	8
PCB 153	6.92		4.45649	0	S2	1.55		Eisenia fetida	-1.575	13	Yes	1.07224	0.781	0.494608	0.00102401	0.000648508	2.88235	559.663	0.11781	2.73	0.726831	0.101828	2.963	8
PCB 153	6.92		4.45649	0	S2	1.55		Eisenia fetida	-1.575	21	Yes	0.979691	0.781	0.579611	0.00102401	0.000759959	2.88235	559.663	0.11781	3.14	0.726831	0.101828	3.48	8
PCB 153	6.92		4.43486	0	S3	1.88		Eisenia fetida	-1.575	3	No	1.01944	0.696088	0.607868	0.000790895	0.000690659	2.94455	592.354	0.124858	1.1	0.675608	0.109937	1.13	8
PCB 153	6.92		4.43486	0	S3	1.88		Eisenia fetida	-1.575	7	No	2.2094	0.696088	0.501322	0.000790895	0.000569602	2.94455	592.354	0.124858	1.82	0.675608	0.109937	1.915	8
PCB 153	6.92		4.43486	0	S3	1.88		Eisenia fetida	-1.575	13	Yes	4.13337	0.696088	0.635986	0.000790895	0.000722607	2.94455	592.354	0.124858	2.52	0.675608	0.109937	2.71	8
PCB 153	6.92		4.43486	0	S3	1.88		Eisenia fetida	-1.575	21	Yes	4.12682	0.696088	0.553553	0.000790895	0.000628947	2.94455	592.354	0.124858	2.92	0.675608	0.109937	3.24	8
PCB 153	6.92		4.39896	0	S4	2.59		Eisenia fetida	-1.575	3	No	0.356859	0.825693	0.635732	0.000739657	0.000569489	3.04779	650.886	0.137498	1.04	0.598428	0.124849	1.0919	8
PCB 153	6.92		4.39896	0	S4	2.59		Eisenia fetida	-1.575	7	No	0.990447	0.825693	0.652451	0.000739657	0.000584466	3.04779	650.886	0.137498	1.74	0.598428	0.124849	1.89	8
PCB 153	6.92		4.39896	0	S4	2.59		Eisenia fetida	-1.575	13	Yes	1.43317	0.825693	0.476607	0.000739657	0.000426946	3.04779	650.886	0.137498	2.08	0.598428	0.124849	2.28	8
PCB 153	6.92		4.39896	0	S4	2.59		Eisenia fetida	-1.575	21	Yes	1.39713	0.825693	0.616008	0.000739657	0.000551821	3.04779	650.886	0.137498	2.28	0.598428	0.124849	2.529	8
PCB 153	6.92		4.27429	0	S5	7.88		Eisenia fetida	-1.575	3	No	0.571441	0.78384	0.672076	0.000307528	0.000263679	3.40634	902.877	0.192198	0.57	0.392689	0.194189	0.649	8
PCB 153	6.92		4.27429	0	S5	7.88		Eisenia fetida	-1.575	7	Yes	0.806067	0.78384	0.71876	0.000307528	0.000281995	3.40634	902.877	0.192198	0.96	0.392689	0.194189	1.053	8
PCB 153	6.92		4.27429	0	S5	7.88		Eisenia fetida	-1.575	13	Yes	0.947639	0.78384	0.690276	0.000307528	0.00027082	3.40634	902.877	0.192198	1.18	0.392689	0.194189	1.307	8
PCB 153	6.92		4.27429	0	S5	7.88		Eisenia fetida	-1.575	21	Yes	0.914567	0.78384	0.708791	0.000307528	0.000278084	3.40634	902.877	0.192198	1.27	0.392689	0.194189	1.395	8
PCB 153	6.92		4.16887	0	S6	20.19		Eisenia fetida	-1.575	3	No	0.220582	0.715538	0.693	0.000139669	0.00013527	3.70953	1190.71	0.255117	0.35	0.275003	0.282127	0.393	8
PCB 153	6.92		4.16887	0	S6	20.19		Eisenia fetida	-1.575	7	No	0.292445	0.715538	0.643	0.000139669	0.00012551	3.70953	1190.71	0.255117	0.52	0.275003	0.282127	0.562	8
PCB 153	6.92		4.16887	0	S6	20.19		Eisenia fetida	-1.575	13	Yes	0.367529	0.715538	0.622	0.000139669	0.000121411	3.70953	1190.71	0.255117	0.566	0.275003	0.282127	0.604	8
PCB 153	6.92		4.16887	0	S6	20.19		Eisenia fetida	-1.575	21	Yes	0.391565	0.715538	0.672	0.000139669	0.000131171	3.70953	1190.71	0.255117	0.588	0.275003	0.282127	0.636	8
PCB 153	6.92		4.45293	0	AS1	1.6		Eisenia andrei	-1.575	21	Yes	2.85993	0.722072	0.691783	0.000924705	0.000885917	2.89258	564.914	0.118942	3.912	0.718146	0.103119	4.32	10
PCB 153	6.92		4.36847	0	AS2	3.4		Eisenia andrei	-1.575	21	Yes	1.8043	0.758495	0.649237	0.000555233	0.000475254	3.13548	705.12	0.149234	2.268	0.539841	0.139092	2.497	10
PCB 153	6.92		4.19994	0	AS3	15.3		Eisenia andrei	-1.575	21	Yes	0.579475	0.679946	0.65247	0.000163047	0.000156459	3.62016	1097.44	0.234685	0.742	0.305451	0.252713	0.79	10
Orlistat	8.19		4.66236	81.7	Clay loam soil	1.89	6.3	Eisenia fetida	-1.575	1	No	0.00377076	0.071747	0.111916	4.80234e-05	7.49103e-05	3.17435	1154.13	6.49844	0.01285	0.775347	14.6643	0.0058	11
Orlistat	8.19		4.66236	81.7	Clay loam soil	1.89	6.3	Eisenia fetida	-1.575	3	No	0.00879843	0.071747	0.0906426	4.80234e-05	6.06711e-05	3.17435	1154.13	6.49844	0.0108	0.775347	14.6643	0.0048	11
Orlistat	8.19		4.66236	81.7	Clay loam soil	1.89	6.3	Eisenia fetida	-1.575	7	No	0.0100554	0.071747	0.0832432	4.80234e-05	5.57184e-05	3.17435	1154.13	6.49844	0.0109	0.775347	14.6643	0.0044	11
Orlistat	8.19		4.66236	81.7	Clay loam soil	1.89	6.3	Eisenia fetida	-1.575	10	No	0.0108933	0.071747	0.0786186	4.80234e-05	5.26229e-05	3.17435	1154.13	6.49844	0.0094	0.775347	14.6643	0.0042	11
Orlistat	8.19		4.66236	81.7	Clay loam soil	1.89	6.3	Eisenia fetida	-1.575	14	No	0.0113123	0.071747	0.0790811	4.80234e-05	5.29325e-05	3.17435	1154.13	6.49844	0.0094	0.775347	14.6643	0.0042	11
Orlistat	8.19		4.66236	81.7	Clay loam soil	1.89	6.3	Eisenia fetida	-1.575	21	Max	0.015921	0.071747	0.0744565	4.80234e-05	4.9837e-05	3.17435	1154.13	6.49844	0.00897	0.775347	14.6643	0.004	11
PCB 153	6.92		4.44614	0	Czech Republic	1.7		Eisenia andrei	-1.575	10	Yes	1.20126	0.505	0.409393	0.00061827	0.000501219	2.91211	575.077	0.121132	1.834	0.70185	0.105631	1.953	20
PCB 153	6.92		4.44614	0	Czech Republic	1.7		Eisenia andrei	-1.575	10	Yes	2.01772	0.505	0.424866	0.00061827	0.000520163	2.91211	575.077	0.121132	1.87	0.70185	0.105631	2	20
PCB 153	6.92		4.44614	0	Czech Republic	1.7		Eisenia andrei	-1.575	10	Yes	1.74731	0.505	0.420754	0.00061827	0.000515128	2.91211	575.077	0.121132	1.87	0.70185	0.105631	1.974	20
Fenvalerate	5.01		3.66144	59.3	Artificial soil	1.107		Eisenia fetida	-1.575	2	No	0.00953125	0.1	0.0924138	0.0011452	0.00105833	1.94112	44.6504	1.87276	0.025	0.495757	3.10193	0.0148	18
Fenvalerate	5.01		3.66144	59.3	Artificial soil	1.107		Eisenia fetida	-1.575	7	No	0.0234375	0.1	0.0744853	0.0011452	0.000853008	1.94112	44.6504	1.87276	0.0208	0.495757	3.10193	0.0121	18
Fenvalerate	5.01		3.66144	59.3	Artificial soil	1.107		Eisenia fetida	-1.575	14	No	0.0367188	0.1	0.0527459	0.0011452	0.000604047	1.94112	44.6504	1.87276	0.015	0.495757	3.10193	0.0086	18
Fenvalerate	5.01		3.66144	59.3	Artificial soil	1.107		Eisenia fetida	-1.575	28	No	0.0375	0.1	0.0436057	0.0011452	0.000499373	1.94112	44.6504	1.87276	0.012	0.495757	3.10193	0.007	18
Fenvalerate	5.01		3.66144	59.3	Artificial soil	1.107		Eisenia fetida	-1.575	42	Max	0.0396875	0.1	0.0296571	0.0011452	0.000339635	1.94112	44.6504	1.87276	0.0085	0.495757	3.10193	0.0048	18
Esfenvalerate	6.24		4.19772	59.3	Artificial soil	1.107		Eisenia fetida	-1.575	2	No	0.0178125	0.1	0.0876055	0.000333121	0.000291833	2.4774	213.448	1.87276	0.033	0.688524	3.10193	0.0196	18
Esfenvalerate	6.24		4.19772	59.3	Artificial soil	1.107		Eisenia fetida	-1.575	7	No	0.0279688	0.1	0.0689919	0.000333121	0.000229827	2.4774	213.448	1.87276	0.027	0.688524	3.10193	0.0155	18
Esfenvalerate	6.24		4.19772	59.3	Artificial soil	1.107		Eisenia fetida	-1.575	14	Yes	0.0321875	0.1	0.044849	0.000333121	0.000149402	2.4774	213.448	1.87276	0.018	0.688524	3.10193	0.0103	18
Esfenvalerate	6.24		4.19772	59.3	Artificial soil	1.107		Eisenia fetida	-1.575	28	Yes	0.0310937	0.1	0.0391407	0.000333121	0.000130386	2.4774	213.448	1.87276	0.015	0.688524	3.10193	0.0087	18
Esfenvalerate	6.24		4.19772	59.3	Artificial soil	1.107		Eisenia fetida	-1.575	42	Yes	0.0265625	0.1	0.0330906	0.000333121	0.000110232	2.4774	213.448	1.87276	0.0127	0.688524	3.10193	0.0074	18
Furalaxyl	2.7		2.59541	59.8	Beijing	1.87209		Eisenia fetida	-1.575	1	No	3.74569	10	9.73563	0.788375	0.767533	1.10327	2.75972	2.24732	0.857	0.219265	3.93748	0.533	19
Furalaxyl	2.7		2.59541	59.8	Beijing	1.87209		Eisenia fetida	-1.575	2	No	4.4669	10	9.76724	0.788375	0.770025	1.10327	2.75972	2.24732	0.933	0.219265	3.93748	0.543	19
Furalaxyl	2.7		2.59541	59.8	Beijing	1.87209		Eisenia fetida	-1.575	3	No	4.4569	10	9.35632	0.788375	0.737629	1.10327	2.75972	2.24732	0.923	0.219265	3.93748	0.53	19
Furalaxyl	2.7		2.59541	59.8	Beijing	1.87209		Eisenia fetida	-1.575	5	Yes	5.02586	10	9.38793	0.788375	0.740121	1.10327	2.75972	2.24732	0.911	0.219265	3.93748	0.52	19
Furalaxyl	2.7		2.59541	59.8	Beijing	1.87209		Eisenia fetida	-1.575	7	Yes	5.31034	10	9.00862	0.788375	0.710217	1.10327	2.75972	2.24732	0.88	0.219265	3.93748	0.51	19
Furalaxyl	2.7		2.59541	59.8	Beijing	1.87209		Eisenia fetida	-1.575	10	Yes	5.62644	10	8.85057	0.788375	0.697758	1.10327	2.75972	2.24732	0.86	0.219265	3.93748	0.494	19
Furalaxyl	2.7		2.59541	59.8	Beijing	1.87209		Eisenia fetida	-1.575	14	Yes	4.58333	10	8.69253	0.788375	0.685298	1.10327	2.75972	2.24732	0.84	0.219265	3.93748	0.484	19
Furalaxyl	2.7		2.59541	59.8	Beijing	1.87209		Eisenia fetida	-1.575	21	No	3.60345	10	7.96552	0.788375	0.627982	1.10327	2.75972	2.24732	0.78	0.219265	3.93748	0.446	19
Furalaxyl	2.7		2.59541	59.8	Beijing	1.87209		Eisenia fetida	-1.575	31	No	3.47701	10	7.74425	0.788375	0.610538	1.10327	2.75972	2.24732	0.75	0.219265	3.93748	0.432	19
Chlorpyrifos	4.7		3.53545	72.7	FS1	1.02		Eisenia andrei	-1.575	3	Yes	4.6903	3.86	3.69897	0.0641218	0.0614469	1.77958	29.3848	3.49287	0.52	0.470734	6.6976	0.26	1
Chlorpyrifos	4.7		3.464	72.7	FS2	1.93		Eisenia andrei	-1.575	3	Yes	5.04962	6.01	5.59825	0.0622001	0.0579387	1.98508	35.447	4.23201	0.49	0.369753	8.62722	0.24	1
Bromadiolone	6.08	4.53	3.45216	66.8	Artificial soil	1.107	6.5	Eisenia fetida	-1.575	2	No	0.22	10	5.21	0.185423	0.0966051	1.73184	24.2475	2.69143	0.96	0.436114	4.85995	0.51	4
Bromadiolone	6.08	4.53	3.45216	66.8	Artificial soil	1.107	6.5	Eisenia fetida	-1.575	7	No	0.26	10	4.87	0.185423	0.0903008	1.73184	24.2475	2.69143	0.81	0.436114	4.85995	0.438	4
Bromadiolone	6.08	4.53	3.45216	66.8	Artificial soil	1.107	6.5	Eisenia fetida	-1.575	14	Max	0.44	10	4.89	0.185423	0.0906716	1.73184	24.2475	2.69143	0.81	0.436114	4.85995	0.44	4
Bromadiolone	6.08	4.53	3.45216	66.8	Artificial soil	1.107	6.5	Eisenia fetida	-1.575	28	No	0.25	10	3.7	0.185423	0.0686063	1.73184	24.2475	2.69143	0.617488	0.436114	4.85995	0.332	4
Bromadiolone	6.08	4.53	3.45216	66.8	Artificial soil	1.107	6.5	Eisenia fetida	-1.575	42	No	0.19	10	2.44	0.185423	0.0452431	1.73184	24.2475	2.69143	0.407209	0.436114	4.85995	0.22	4
Bromadiolone	6.08	4.53	3.45216	66.8	Artificial soil	1.107	6.5	Eisenia fetida	-1.575	2	No	0.36	20	11.12	0.370845	0.20619	1.73184	24.2475	2.69143	2	0.436114	4.85995	1.03	4
Bromadiolone	6.08	4.53	3.45216	66.8	Artificial soil	1.107	6.5	Eisenia fetida	-1.575	7	No	0.34	20	7.49	0.370845	0.138881	1.73184	24.2475	2.69143	1.28	0.436114	4.85995	0.69	4
Bromadiolone	6.08	4.53	3.45216	66.8	Artificial soil	1.107	6.5	Eisenia fetida	-1.575	14	Max	0.44	20	7.23	0.370845	0.13406	1.73184	24.2475	2.69143	1.21	0.436114	4.85995	0.64	4
Bromadiolone	6.08	4.53	3.45216	66.8	Artificial soil	1.107	6.5	Eisenia fetida	-1.575	28	No	0.34	20	7.72	0.370845	0.143146	1.73184	24.2475	2.69143	1.28	0.436114	4.85995	0.691	4
Bromadiolone	6.08	4.53	3.45216	66.8	Artificial soil	1.107	6.5	Eisenia fetida	-1.575	42	No	0.3	20	7	0.370845	0.129796	1.73184	24.2475	2.69143	1.17	0.436114	4.85995	0.628	4
Metalaxyl	1.99		2.33216	55.8	Beijing	1.23837		Eisenia fetida	-1.575	1	Yes	0.43043	5	5.59	1.09253	1.22145	0.660536	0.990525	1.63547	0.56	0.21212	2.63007	0.4	5
Metalaxyl	1.99		2.33216	55.8	Beijing	1.23837		Eisenia fetida	-1.575	3	Yes	0.53361	5	4.41	1.09253	0.963614	0.660536	0.990525	1.63547	0.61	0.21212	2.63007	0.366	5
Metalaxyl	1.99		2.33216	55.8	Beijing	1.23837		Eisenia fetida	-1.575	5	Yes	0.54131	5	4.07	1.09253	0.889322	0.660536	0.990525	1.63547	0.55	0.21212	2.63007	0.333	5
Metalaxyl	1.99		2.33216	55.8	Beijing	1.23837		Eisenia fetida	-1.575	7	Yes	0.43569	5	4.23	1.09253	0.924283	0.660536	0.990525	1.63547	0.55	0.21212	2.63007	0.339	5
Metalaxyl	1.99		2.33216	55.8	Beijing	1.23837		Eisenia fetida	-1.575	10	Yes	0.37398	5	5.42	1.09253	1.18431	0.660536	0.990525	1.63547	0.69	0.21212	2.63007	0.421	5
Metalaxyl	1.99		2.33216	55.8	Beijing	1.23837		Eisenia fetida	-1.575	14	Yes	0.47154	5	5.42	1.09253	1.18431	0.660536	0.990525	1.63547	0.71	0.21212	2.63007	0.43	5
Metalaxyl	1.99		2.33216	55.8	Beijing	1.23837		Eisenia fetida	-1.575	21	Yes	0.6396	5	4.92	1.09253	1.07505	0.660536	0.990525	1.63547	0.66	0.21212	2.63007	0.399	5
Metalaxyl	1.99		2.33216	55.8	Beijing	1.23837		Eisenia fetida	-1.575	31	Yes	0.3705	5	4.75	1.09253	1.03791	0.660536	0.990525	1.63547	0.63	0.21212	2.63007	0.384	5
Metalaxyl	1.99		2.33216	55.8	Beijing	1.23837		Eisenia fetida	-1.575	1	No	3.17232	25	22.03	5.46266	4.8137	0.660536	0.990525	1.63547	2.6	0.21212	2.63007	1.74	5
Metalaxyl	1.99		2.33216	55.8	Beijing	1.23837		Eisenia fetida	-1.575	3	Yes	1.63377	25	20.17	5.46266	4.40728	0.660536	0.990525	1.63547	2.71	0.21212	2.63007	1.63377	5
Metalaxyl	1.99		2.33216	55.8	Beijing	1.23837		Eisenia fetida	-1.575	5	Yes	1.84976	25	21.02	5.46266	4.59301	0.660536	0.990525	1.63547	2.75	0.21212	2.63007	1.67	5
Metalaxyl	1.99		2.33216	55.8	Beijing	1.23837		Eisenia fetida	-1.575	7	Yes	1.5984	25	22.2	5.46266	4.85085	0.660536	0.990525	1.63547	2.89	0.21212	2.63007	1.77	5
Metalaxyl	1.99		2.33216	55.8	Beijing	1.23837		Eisenia fetida	-1.575	10	Yes	1.14727	25	24.41	5.46266	5.33374	0.660536	0.990525	1.63547	3.16	0.21212	2.63007	1.94	5
Metalaxyl	1.99		2.33216	55.8	Beijing	1.23837		Eisenia fetida	-1.575	14	Yes	1.72008	25	23.89	5.46266	5.22012	0.660536	0.990525	1.63547	3.17	0.21212	2.63007	1.93	5
Metalaxyl	1.99		2.33216	55.8	Beijing	1.23837		Eisenia fetida	-1.575	21	Yes	1.88591	25	21.19	5.46266	4.63015	0.660536	0.990525	1.63547	2.83	0.21212	2.63007	1.72	5
Metalaxyl	1.99		2.33216	55.8	Beijing	1.23837		Eisenia fetida	-1.575	31	Yes	1.98	25	20	5.46266	4.37013	0.660536	0.990525	1.63547	2.65	0.21212	2.63007	1.61	5
Myclobutanil	2.94		2.70613	54.5	A	1.77326		Aporrectodea caliginosa	-1.531	7	Not mention	0.952	5	3.62	0.322509	0.233496	1.19043	4.10018	1.7111	0.559004	0.269286	2.90303	0.342	13
Myclobutanil	2.94		2.71651	54.5	B	1.61628		Aporrectodea caliginosa	-1.531	7	Not mention	1.071	5	3.546	0.34547	0.245008	1.16056	3.98991	1.66402	0.586881	0.278905	2.79814	0.362	13
Myclobutanil	2.94		2.85469	54.5	C	0.47093		Aporrectodea caliginosa	-1.531	7	Not mention	1.112	5	3.576	0.862574	0.616913	0.763174	2.77618	1.14803	1.48802	0.444871	1.71495	0.962	13
Myclobutanil	2.94		2.87265	54.5	D	0.401163		Aporrectodea caliginosa	-1.531	7	Not mention	1.143	5	3.606	0.971552	0.700683	0.711504	2.6483	1.09394	1.69143	0.472716	1.60919	1.095	13
Myclobutanil	2.94		2.96231	54.5	E	0.180233		Aporrectodea caliginosa	-1.531	7	Not mention	1.184	5	3.654	1.75915	1.28558	0.453668	2.09298	0.859805	3.11189	0.639983	1.17126	2.078	13
Chlorpyrifos	4.7		3.47349	72.7	A	1.77326		Aporrectodea caliginosa	-1.531	7	Not mention	3.21	4	4.391	0.044083	0.0483922	1.95779	38.4634	4.12548	0.450772	0.430856	8.6308	0.219202	13
Chlorpyrifos	4.7		3.48387	72.7	B	1.61628		Aporrectodea caliginosa	-1.531	7	Not mention	3.241	4	4.446	0.0472216	0.0524868	1.92792	37.429	4.01197	0.489181	0.446245	8.31897	0.238	13
Chlorpyrifos	4.7		3.62205	72.7	C	0.47093		Aporrectodea caliginosa	-1.531	7	Not mention	2.782	4	4.487	0.117903	0.132258	1.53053	26.0431	2.76792	1.24163	0.71179	5.09862	0.6244	13
Chlorpyrifos	4.7		3.64001	72.7	D	0.401163		Aporrectodea caliginosa	-1.531	7	Not mention	2.753	4	4.513	0.132799	0.149831	1.47886	24.8435	2.63751	1.40794	0.756341	4.78418	0.711	13
Chlorpyrifos	4.7		3.72967	72.7	E	0.180233		Aporrectodea caliginosa	-1.531	7	Not mention	3.272	4	4.55	0.240454	0.273516	1.22103	19.6341	2.073	2.58232	1.02397	3.48221	1.333	13
Chlorpyrifos	4.85		3.4835	72.7	Clay loam soil	2.90698		Lumbricus terrestris	-1.968	3	Yes	0.84525	25	25	0.164235	0.164235	2.18247	18.6777	4.78729	0.643088	0.111971	7.48933	0.37377	15
Chlorpyrifos	4.85		3.4835	72.7	Clay loam soil	2.90698		Lumbricus terrestris	-1.968	3	Yes	1.617	50	50	0.32847	0.32847	2.18247	18.6777	4.78729	1.28618	0.111971	7.48933	0.7477	15
Myclobutanil	2.94		2.75341	54.5	Agricultural soil	1.16279		Eisenia fetida	-1.575	7	Not mention	1.6	4	3.89	0.352873	0.343169	1.05444	3.25546	1.50699	0.740628	0.279971	2.37306	0.46	16
Myclobutanil	2.94		2.75341	54.5	Agricultural soil	1.16279		Allolobophora caliginosa	-1.531	7	Not mention	1.4	4	3.89	0.352873	0.343169	1.05444	3.6216	1.50699	0.823592	0.315941	2.45523	0.501	16
Lindane	3.72		3.19499	0	S1	0.47		Eisenia fetida	-1.575	3	No	2.73794	0.593129	0.391553	0.0468309	0.0309154	1.10262	6.72649	0.0822613	0.726	0.485879	0.0634056	0.655	8
Lindane	3.72		3.19499	0	S1	0.47		Eisenia fetida	-1.575	7	Yes	3.86948	0.593129	0.402947	0.0468309	0.0318149	1.10262	6.72649	0.0822613	1.206	0.485879	0.0634056	1.204	8
Lindane	3.72		3.19499	0	S1	0.47		Eisenia fetida	-1.575	13	Yes	2.7626	0.593129	0.307169	0.0468309	0.0242527	1.10262	6.72649	0.0822613	1.62	0.485879	0.0634056	1.674	8
Lindane	3.72		3.19499	0	S1	0.47		Eisenia fetida	-1.575	21	No	1.49842	0.593129	0.341246	0.0468309	0.0269433	1.10262	6.72649	0.0822613	1.85	0.485879	0.0634056	1.995	8
p,p’-DDT	6.63		4.46375	0	S1	0.47		Eisenia fetida	-1.575	3	No	0.964174	0.43941	0.40411	0.0018685	0.00171839	2.37138	272.463	0.0822613	1.38	1.05686	0.0634056	1.22	8
p,p’-DDT	6.63		4.46375	0	S1	0.47		Eisenia fetida	-1.575	7	No	1.74408	0.43941	0.411023	0.0018685	0.00174779	2.37138	272.463	0.0822613	2.46	1.05686	0.0634056	2.45	8
p,p’-DDT	6.63		4.46375	0	S1	0.47		Eisenia fetida	-1.575	13	Yes	2.85828	0.43941	0.317099	0.0018685	0.0013484	2.37138	272.463	0.0822613	3.53	1.05686	0.0634056	3.588	8
p,p’-DDT	6.63		4.46375	0	S1	0.47		Eisenia fetida	-1.575	21	Yes	2.19322	0.43941	0.260733	0.0018685	0.00110871	2.37138	272.463	0.0822613	3.77	1.05686	0.0634056	4.066	8
Butachlor	3.71		3.19041	29.5	C	0.47093		Aporrectodea caliginosa	-1.531	7	Not mention	0.822	5	4.326	0.398177	0.344503	1.09889	7.39273	0.342731	6.74119	0.546431	0.38393	6	13
Butachlor	3.71		3.20837	29.5	D	0.401163		Aporrectodea caliginosa	-1.531	7	Not mention	0.862	5	4.376	0.448483	0.392512	1.04722	7.05219	0.326583	7.59601	0.580633	0.360253	6.77	13
Butachlor	3.71		3.29803	29.5	E	0.180233		Aporrectodea caliginosa	-1.531	7	Not mention	0.883	5	4.437	0.812048	0.720611	0.789388	5.57344	0.256685	13.0105	0.786086	0.262213	11.68	13
Phenanthrene	4.46		3.51763	0	S1	0.47		Eisenia fetida	-1.575	7	No	2.14704	7.81727	0.458297	0.293629	0.0172143	1.42526	17.2414	0.0822613	12.06	0.592039	0.0634056	12.014	8
Phenanthrene	4.46		3.51763	0	S1	0.47		Eisenia fetida	-1.575	9	No	0.184431	7.81727	0.3	0.293629	0.0112685	1.42526	17.2414	0.0822613	10.56	0.592039	0.0634056	11.0251	8
Phenanthrene	4.46		3.51763	0	S1	0.47		Eisenia fetida	-1.575	11	No	0.0703807	7.81727	0.0848415	0.293629	0.00318678	1.42526	17.2414	0.0822613	9.28	0.592039	0.0634056	9.962	8
Pyrene	4.88		3.70075	0	S1	0.47		Eisenia fetida	-1.575	7	Max	26.02	6.67266	4.46938	0.164408	0.110121	1.60838	29.4162	0.0822613	21.72	0.662309	0.0634056	21.19	8
Pyrene	4.88		3.70075	0	S1	0.47		Eisenia fetida	-1.575	9	No	8.62573	6.67266	2.83663	0.164408	0.0698919	1.60838	29.4162	0.0822613	23.27	0.662309	0.0634056	23.133	8
Pyrene	4.88		3.70075	0	S1	0.47		Eisenia fetida	-1.575	11	No	4.64048	6.67266	1.85406	0.164408	0.0456823	1.60838	29.4162	0.0822613	22.85	0.662309	0.0634056	23.3	8
Phenanthrene	4.46		3.51763	0	S1	0.47		Eisenia fetida	-1.575	3	Max	32.2266	7.81727	4.14973	0.293629	0.15587	1.42526	17.2414	0.0822613	10.27	0.592039	0.0634056	9.69	8
Pyrene	4.88		3.70075	0	S1	0.47		Eisenia fetida	-1.575	3	No	17.7067	6.67266	6.04852	0.164408	0.149029	1.60838	29.4162	0.0822613	12.8	0.662309	0.0634056	11.68	8
log Kow, log Dow and TPSA are octanol-water partition coefficient, octanol/water partition coefficient corrected by soil pH and fragment-based polar surface area from N, O, S, P polar coefficients, respectively, calculated by the ACD/ILab software (v5.0.0.184); TOC is the soil organic carbon content, and a conversion factor of 1.72 was used to convert organic carbon content to organic matter cont…
Reference
1. Svobodová, M.; Šmídová, K.; Hvězdová, M.; Hofman, J. Uptake kinetics of pesticides chlorpyrifos and tebuconazole in the earthworm Eisenia andrei in two different soils. Environ. Pollut. 2018, 236, 257-264.
2. Svobodová, M.; Hofman, J.; Bielská, L.; Šmídová, K. Uptake kinetics of four hydrophobic organic pollutants in the earthworm Eisenia andrei in aged laboratory-contaminated natural soils. Ecotoxicol. Environ. Saf. 2020, 192, 110317.
3. Hu, X.Y.; Wen, B.; Shan, X.Q.; Zhang, S.Z. Bioavailability of pentachlorophenol to earthworms (Eisenia fetida) in artificially contaminated soils. J. Environ. Sci. Health. 2005, 40, 1905-1916.
4. Liu, J.; Xiong, K.; Ye, X.; Zhang, J.; Yang, Y.; Ji, L. Toxicity and bioaccumulation of bromadiolone to earthworm Eisenia fetida. Chemosphere 2015, 135, 250-256.
5. Xu, P.; Diao, J.; Liu, D.; Zhou, Z. Enantioselective bioaccumulation and toxic effects of metalaxyl in earthworm Eisenia foetida. Chemosphere 2011, 83, 1074-1079.
6. Xu, P.; Liu, D.; Diao, J.; Lu, D.; Zhou, Z. Enantioselective acute toxicity and bioaccumulation of benalaxyl in earthworm (Eisenia fedtia). J. Agric. Food Chem. 2009, 57, 8545-8549.
7. Vlčková, K.; Hofman, J. A comparison of POPs bioaccumulation in Eisenia fetida in natural and artificial soils and the effects of aging. Environ. Pollut. 2012, 160, 49-56.
8. Šmídová, K.; Hofman, J. Uptake kinetics of five hydrophobic organic pollutants in the earthworm Eisenia fetida in six different soils. J. Hazard. Mater. 2014, 267, 175-182.
9. Miao, J.; Chen, X.; Xu, T.; Yin, D.; Hu, X.; Sheng, G.D. Bioaccumulation, distribution and elimination of lindane in Eisenia foetida: the aging effect. Chemosphere 2018, 190, 350-357.
10. Šmídová, K.; Kim, S.; Hofman, J. Bioavailability of five hydrophobic organic compounds to earthworms from sterile and non-sterile artificial soils. Chemosphere 2017, 179, 222-231.
11. Carter, L.J.; Garman, C.D.; Ryan, J.; Dowle, A.; Bergstrom, E.D.; Thomas-Oates, J.; Boxall, A.B. Fate and uptake of pharmaceuticals in soil–earthworm systems. Environ. Sci. Technol. 2014, 48,.5955-5963.
12. Kelsey, J.W.; Colino, A.; White, J.C. Effect of species differences, pollutant concentration, and residence time in soil on the bioaccumulation of 2, 2-bis (p-chlorophenyl)-1, 1-dichloroethylene by three earthworm species. Environ. Toxicol. Chem. 2005, 24, 703-708.
13. Yu, Y.L.; Wu, X.M.; Li, S.N.; Fang, H.; Zhan, H.Y.; Yu, J.Q. An exploration of the relationship between adsorption and bioavailability of pesticides in soil to earthworm. Environ. Pollut. 2006, 141, 428-433.
14. Yu, D., Li, J.; Zhang, Y.; Wang, H.; Guo, B.; Zheng, L. Enantioseletive bioaccumulation of tebuconazole in earthworm Eisenia fetida. J. Environ. Sci. 2012, 24, 2198-2204.
15. Lister, L.J.; Svendsen, C.; Wright, J.; Hooper, H.L.; Spurgeon, D.J. Modelling the joint effects of a metal and a pesticide on reproduction and toxicokinetics in Lumbricid earthworms. Environ. Int. 2011, 37, 663-670.
16. Yu, Y.L.; Wu, X.M.; Li, S.N.; Fang, H.; Tan, Y.J.; Yu, J.Q. Bioavailability of butachlor and myclobutanil residues in soil to earthworms. Chemosphere 2005, 59, 961-967.
17. Zhou, G.; Liu, D.; Ma, R.; Li, J.; Sun, M.; Zhou, Z.; Wang, P. Enantioselective Kinetics of α-Hexachlorocyclohexane in Earthworm (Eisenia fedtia) and Forest Soil. Chirality 2012, 24, 615-620.
18. Ye, X.; Xiong, K.; Liu, J. Comparative toxicity and bioaccumulation of fenvalerate and esfenvalerate to earthworm Eisenia fetida.J. Hazard. Mater. 2016, 310, 82-88.
19. Qin, F.; Gao, Y.; Guo, B.; Xu, P.; Li, J.; Wang, H. Enantioselective acute toxicity effects and bioaccumulation of furalaxyl in the earthworm (Eisenia foetida). Chirality 2014, 26, 307-312.
20. Šmídová, K.; Šerá, J.; Bielská, L.; Hofman, J. Influence of feeding and earthworm density on compound bioaccumulation in earthworms Eisenia andrei. Environ. Pollut. 2015, 207, 168-175.
21. Škulcová, L.; Neuwirthová, N.; Šimek, Z.; Trojan, M.; Bielská, L. Enantioselective behavior of the fungicide tebuconazole in soil. Environ. Process. 2020, 7, 173-188.
